# Supplementary material for: Metabolomic analysis reveals reliance on secondary plant metabolites to facilitate carnivory in the Cape sundew, Drosera capensis
Source: Ann Bot. 2021 Jun 2;128(3):301–14. doi: 10.1093/aob/mcab065 (PMC8389465; doi:10.1093/aob/mcab065)
Supplement: mcab065_suppl_Supplementary_Table_S2 [file mcab065_suppl_supplementary_table_s2.xlsx]

## Sheet: ANOVA
Table S2: Adjusted P ANOVA of fed plants compared to unfed control plants
Peak ID	H	P	ADJ_P	0.75	1.5	3	6	24	48	72
100.025	1	0	0.00827	0.893038	0.95205	0.951147	1.08647	0.750957	0.674484	0.722989
100.076	1	0	0	1.36446	1.99062	2.71391	3.38128	5.93255	4.86177	5.74944
100.112	1	0.01	0.011409	1.7878	1.1226	1.93231	1.71741	4.12314	5.5217	4.45753
100.974	0	0.04	0.0567	1.00385	1.05004	0.942111	1.1594	1.80489	0.966074	1.41963
101.009	1	0	0.000255	0.942994	1.0187	1.01887	1.11983	0.684096	0.797293	0.679087
101.023	1	0	0	1.41823	2.08579	2.28146	2.00236	5.02063	4.83635	5.05578
101.06	1	0.02	0.026374	1.56596	1.53908	1.30807	1.32965	1.0802	1.50449	1.18814
101.94	0	0.24	0.267496	0.980867	0.878602	2.3699	3.4025	1.07763	0.90733	0.89492
102.009	1	0	0.001848	0.959158	1.05365	1.02905	1.17158	0.78853	0.841797	0.692238
102.027	1	0	1e-06	0.944599	1.26045	1.34441	1.36658	2.5821	2.23984	2.33317
102.046	0	0.25	0.284109	1.07992	1.04784	0.972862	1.09086	0.941104	0.928511	1.05305
102.055	1	0	0	1.44985	1.49168	1.72582	1.9423	1.86828	2.15013	2.08216
103.007	0	0.51	0.531838	1.03838	1.14819	1.01826	0.873484	1.14915	0.765231	1.02884
103.054	1	0	0	1.25349	1.91524	2.32559	2.71419	4.59094	5.26346	5.31972
103.123	1	0	0	1.52356	1.18425	1.752	2.44702	3.02295	3.02407	5.47984
104.053	1	0	3.9e-05	0.370768	0.357133	0.84258	1.02314	3.20065	3.11319	3.43147
104.107	0	0.38	0.41125	1.02469	1.02853	1.0963	1.14849	0.949774	1.52608	1.46422
104.135	1	0	0.000433	0.665273	1.23858	1.15637	1.13447	1.81746	1.77905	2.1173
104.974	0	0.24	0.2747	1.14328	1.1071	0.980482	1.09543	1.31566	0.951626	0.94333
105.003	1	0	0.000208	0.980662	1.13104	1.04764	1.13793	0.778077	0.860327	0.729922
105.07	1	0	1e-06	1.39924	1.69918	2.28678	1.64903	9.01991	12.7003	16.0103
105.11	1	0	0	1.02226	1.02727	1.1284	1.23734	1.93028	2.07191	2.49107
106.004	1	0	0.000206	0.977562	1.12346	1.04844	1.1421	0.780799	0.858758	0.734973
106.05	1	0	1e-05	1.36529	1.15452	1.32495	2.15775	2.52331	3.86556	4.43739
106.073	1	0	5e-06	0.532486	0.53962	0.613943	0.456209	1.69182	2.375	3.0106
106.111	1	0	1e-06	0.985198	1.00554	1.11729	1.20759	1.8885	2.09537	2.55408
106.962	1	0.03	0.040033	1.3281	1.02271	0.965314	1.08625	0.733381	0.829912	0.979984
107.001	1	0	0.00021	0.982988	1.13291	1.04994	1.1417	0.782337	0.872545	0.72714
107.049	1	0.01	0.015071	0.995745	0.909378	0.979748	0.972746	1.20021	1.05863	1.25475
107.049	1	0	0	1.31029	1.5276	1.88033	1.59848	2.12975	2.51598	2.43609
107.086	1	0	0	1.21116	1.38894	1.40949	1.43997	2.35599	2.86328	3.99548
107.971	1	0.03	0.039765	0.923255	1.06643	1.05509	1.08637	1.35126	1.35652	1.1775
108.004	1	0.02	0.034578	1.03973	1.1073	1.03322	1.15382	1.09092	0.889539	0.853521
108.042	1	0	0	0.614184	0.475159	0.330046	0.488069	1.10832	1.1146	1.78674
108.403	1	0	7e-06	0.853891	0.523406	0.744754	0.642343	0.556256	0.479967	0.487497
108.958	1	0.03	0.04211	1.37035	1.09201	0.989496	1.07312	1.06995	0.779374	0.965612
108.962	1	0.01	0.009092	1.05575	1.04323	1.00934	1.13415	1.24664	0.854743	0.872579
109.065	1	0	0	0.956529	1.1461	1.2599	1.42391	2.04743	2.25931	2.84258
109.065	1	0	0.000241	1.26662	1.28846	1.31908	1.07665	1.31556	1.58483	1.64332
109.101	1	0	0.000601	1.32655	1.75453	2.02407	1.34046	1.43429	1.84119	1.51175
109.962	1	0.03	0.046481	1.44118	1.02815	1.01975	2.12237	1.90503	0.821731	1.42385
110.009	0	0.04	0.0519	0.809952	0.811748	1.0024	1.23463	0.832275	0.693982	0.71179
110.104	1	0	1e-06	0.940072	1.02757	1.08462	1.55158	2.71144	3.28674	5.06584
111.008	1	0	0	0.774556	0.740764	0.622137	0.495073	0.390259	0.355485	0.238242
111.044	0	0.64	0.653272	1.08423	1.06505	1.00433	1.05365	1.05802	0.987341	0.974262
111.117	0	0.17	0.199842	1.09316	0.95486	0.912406	0.97693	0.996616	0.782364	0.928529
112.006	0	0.07	0.093294	0.787279	0.867019	0.997092	1.18182	0.90861	0.747216	0.714942
112.011	1	0	3e-06	0.770286	0.737599	0.609932	0.612649	0.518785	0.541547	0.539211
112.401	1	0	0	0.881557	0.626496	0.74455	0.708519	0.55128	0.461864	0.424041
112.896	1	0	1.1e-05	0.691651	0.207391	0.344301	0.387528	0.467962	0.182767	0.474623
113.034	1	0	2e-06	0.622317	0.773048	0.931244	0.937175	2.62753	2.44665	2.44353
113.058	1	0.02	0.023449	0.860526	0.886117	1.05102	1.23011	1.57492	0.826887	0.823918
113.06	1	0	0.00156	1.08345	1.01612	1.05601	1.17028	1.22364	1.23705	1.49551
113.06	0	0.16	0.188234	1.2289	1.36203	1.09796	1.34218	1.2075	0.997814	1.12707
113.096	0	0.37	0.397256	1.3324	1.01855	0.905777	1.07644	1.02101	0.757264	0.879097
114.091	1	0	0	0.542903	0.666832	0.724222	0.859964	1.29947	1.88012	2.55258
114.128	0	0.38	0.410489	2.00097	0.717818	0.845908	1.4497	2.02713	1.83265	1.52047
114.985	1	0	0.000727	0.972689	1.11766	1.06602	1.19196	0.800674	0.854979	0.755151
115.039	1	0	1e-06	0.938874	0.767631	0.786034	0.860728	0.627042	0.657011	0.625858
115.052	0	0.21	0.243581	1.03134	1.05409	0.976733	1.04026	0.736821	0.926574	0.967955
115.988	0	0.16	0.190187	1.17877	0.873953	0.8613	1.0649	1.00204	0.850764	0.808951
116.057	1	0	2e-06	0.680227	1.05387	1.08098	1.32846	2.32678	2.90614	2.33833
116.058	0	0.23	0.255034	1.12476	1.06631	0.982855	1.0635	0.989219	0.906059	1.01624
116.071	1	0	0	5.42116	8.27656	10.2594	12.8132	25.1261	22.6115	23.4735
116.104	1	0	2e-06	0.353753	0.585882	0.619964	0.775646	1.53465	1.04485	1.2594
116.143	0	0.99	0.994734	1.3978	0.911715	1.24725	0.714522	0.655134	0.656887	0.688859
116.947	1	0	0.001876	0.816321	1.95436	2.17378	2.65174	3.47591	3.11407	2.80202
117.057	1	0	0	1.92724	2.89596	3.31984	3.93943	7.69445	8.84568	9.80578
117.069	0	0.12	0.146287	1.08375	1.06663	0.981311	1.07077	0.834055	0.920574	0.852595
117.989	1	0.01	0.009221	0.981207	1.04575	0.982557	1.10309	0.953516	0.827837	0.787982
118.035	1	0	0.002545	0.431922	0.624926	0.498666	0.622713	1.13404	0.819021	0.936052
118.065	1	0	0	2.27741	3.64324	4.45804	5.12049	9.03216	10.4246	10.2792
118.067	1	0	0	1.49374	2.35487	2.69851	3.28206	6.4263	7.62737	8.24103
118.086	1	0	0	3.28442	4.80321	6.20022	7.54249	13.2155	14.1296	13.7005
118.121	1	0	0	0.543776	1.01285	1.11798	1.34685	2.66864	2.98744	3.22269
118.943	1	0.01	0.016519	1.22786	0.970309	0.921898	0.985547	0.882757	0.686652	0.811746
119.019	1	0	0.000682	0.990578	1.10174	1.07358	1.15105	0.789675	0.828124	0.708164
119.035	1	0	0	2.09829	3.04074	3.83502	4.99395	5.17238	7.2688	7.13547
119.075	1	0	0	1.3635	1.44415	1.57673	1.87105	3.0259	3.51385	3.56259
119.089	1	0	0	2.03118	3.0387	3.92648	4.84669	8.45045	9.01652	8.72147
120.02	1	0	0.000438	0.980045	1.11169	1.08037	1.16649	0.782594	0.830157	0.686404
120.066	1	0	0	3.51583	4.32162	4.65641	4.82762	5.00879	3.53832	3.69802
120.081	1	0	0	4.28099	6.6638	8.07169	9.43987	16.0923	18.1629	18.1985
120.091	1	0	0	1.17024	1.78927	2.21114	2.48685	3.70417	5.30813	4.58572
120.981	1	0	5.9e-05	1.14774	0.952649	0.921927	1.02936	0.752523	0.732372	0.607994
120.981	1	0	9e-06	1.1774	1.0543	0.951969	1.0626	0.840033	0.62689	0.726173
121.065	1	0	0	5.35076	9.6381	10.0452	6.56747	30.2108	31.3205	36.0105
121.065	1	0.02	0.027479	1.08542	1.03917	0.98072	1.13295	0.817548	0.870993	0.910384
121.082	1	0	0	1.25966	2.1932	2.75459	2.62676	5.46697	6.27705	6.28323
121.101	1	0	2e-06	1.08738	1.56462	1.56903	1.42962	2.35393	4.42921	5.14701
122.058	1	0	0	1.46739	1.97233	1.9559	3.16046	2.01271	1.75416	2.0758
122.068	1	0	0.000237	1.6908	3.08983	3.2127	2.62146	9.62382	11.8288	11.6308
122.096	1	0	0	1.73931	2.1568	3.3252	3.10971	9.53342	12.8391	16.2274
122.925	0	0.32	0.346665	1.12977	0.82893	0.692921	0.62727	1.27997	0.681476	0.615812
123.015	1	0	0.000147	0.991531	1.16021	1.03879	1.12026	0.788899	0.87631	0.739412
123.08	1	0	0	1.19237	1.25944	1.41693	1.38762	1.93915	2.46289	2.45033
123.117	1	0	1e-06	1.20269	1.62255	1.76746	1.76714	2.25419	3.66136	4.02697
123.945	0	0.1	0.125099	1.11369	0.95417	0.876774	1.0141	1.00355	0.794773	0.938605
123.945	1	0.01	0.016519	1.34394	1.00749	0.992023	1.18314	1.1023	0.770779	0.929508
124.015	1	0	0.001234	1.09177	1.24912	1.10538	1.20171	0.830151	0.944022	0.787081
124.039	1	0	0	6.34481	7.29963	9.39835	8.36347	9.27749	10.4279	12.5157
124.039	1	0	0	1.36096	2.03803	1.63857	3.91517	7.17255	13.2882	13.1684
124.973	0	0.07	0.087913	1.21623	1.13963	0.94885	1.13045	0.792125	0.704109	0.755467
125.012	1	0	2.7e-05	0.997307	1.1103	1.02009	1.11082	0.761533	0.838795	0.725782
125.043	1	0	0.000532	1.26326	1.47492	1.89691	1.66216	2.13869	2.32874	2.54577
125.06	0	0.7	0.709184	1.0158	1.01499	0.976327	0.989558	1.22249	1.03448	1.06028
125.096	1	0	0	1.17827	1.25986	1.31351	1.36586	1.5598	1.95109	2.38523
125.096	1	0	0.003241	1.15826	1.26326	1.20622	1.21943	1.04604	0.972501	1.00925
125.961	0	0.05	0.0656	1.05626	0.919051	0.824038	1.04117	1.02718	0.755813	0.908481
125.961	1	0	1.6e-05	1.76713	1.27206	1.27351	1.48191	1.43977	1.06265	1.24965
126.047	0	0.34	0.367574	1.05089	1.06056	0.98905	1.0486	0.88474	0.943343	0.999755
126.924	1	0	0.000512	0.853728	0.681113	0.59105	0.678118	1.67703	1.60451	1.3592
126.924	1	0	5.2e-05	0.621259	0.519249	0.41061	0.465882	0.277551	0.527673	0.599346
127.039	1	0	7e-06	0.862895	0.627365	0.658057	0.602187	0.783086	0.651546	0.64831
127.058	1	0.01	0.014944	1.06357	0.978419	0.97243	1.07538	0.90477	0.819424	0.908702
127.075	1	0	4e-06	0.870652	0.714851	0.784595	0.700186	0.689774	0.588753	0.581496
127.112	1	0	0.006868	1.19081	1.62064	2.071	1.40641	1.49853	1.8583	1.71389
128.02	1	0	0.00017	0.896059	0.805005	0.861105	1.02399	0.746866	0.588655	0.632261
128.062	0	0.06	0.072526	1.06826	1.05573	1.08933	1.0769	0.857913	1.12337	0.916784
128.143	1	0.02	0.034923	0.353575	1.72428	1.29857	0.42303	2.83861	2.42927	3.17848
128.986	1	0	0	1.55359	1.53208	1.55408	1.68866	2.05877	1.55617	1.76871
129.018	1	0	0	0.77273	0.731607	0.625894	0.509852	0.31835	0.349857	0.253056
129.052	0	0.39	0.417881	0.992072	1.04275	0.916456	0.998304	0.995629	0.881522	0.889013
129.127	0	0.06	0.073513	1.10839	0.948378	0.904688	0.9655	1.02774	0.768048	0.957034
129.956	0	0.25	0.284105	0.76248	0.968169	0.731162	1.12754	1.31497	1.94151	2.54832
130.022	1	0	0	0.807852	0.613813	0.585007	0.446269	0.372726	0.360961	0.300884
130.05	1	0	0	1.71163	2.49034	2.82512	3.16892	7.52451	10.4865	10.2039
130.065	1	0	0	1.21904	1.62109	1.86557	2.11657	4.08582	4.67792	5.13807
130.086	1	0	6.3e-05	1.09253	0.894993	1.01077	1.24032	1.94497	2.28851	2.32745
130.12	1	0	0.001102	1.0721	1.01033	0.79118	0.929929	2.14629	2.30194	1.85682
130.159	1	0.02	0.02349	1.22435	1.116	1.29238	1.26914	0.8521	0.68723	1.00215
130.602	0	0.04	0.056398	0.984908	2.17677	1.87183	1.44106	1.92816	2.35177	3.13944
130.988	0	0.21	0.237389	0.914509	1.01451	0.84463	0.747875	0.84405	0.756813	0.789493
131.034	1	0	9.6e-05	0.88306	0.938919	1.146	1.2119	1.23816	1.17977	1.45454
131.049	1	0	0	1.27003	1.85823	2.17393	2.57893	4.25849	4.83428	4.9417
131.05	1	0.02	0.024965	1.06094	1.01739	0.928936	1.03779	0.804608	0.861176	0.924629
131.162	1	0.02	0.028105	1.26007	1.13902	1.30905	1.31373	0.846863	0.679828	1.0057
132.037	1	0	3e-06	1.17157	1.37129	1.73266	1.81471	1.96759	1.86727	2.39881
132.044	1	0	1.5e-05	2.03258	2.59323	2.53009	2.22035	5.38422	4.56238	5.8589
132.053	1	0	6.6e-05	0.705113	0.865095	0.908954	1.05788	1.74379	2.00671	2.07736
132.058	0	0.89	0.890292	0.961054	0.952068	0.909799	1.02383	0.953979	0.92423	0.992824
132.062	1	0	0	0.491188	0.811241	1.06378	1.36956	2.52169	2.17651	2.26561
132.081	1	0	0	2.46607	3.58921	4.20876	4.92483	9.43949	10.0254	11.5934
132.102	1	0	0	7.40502	12.3503	15.4952	18.5147	31.4714	34.5986	33.7903
132.113	1	0	0	2.73154	3.80306	5.01931	7.29072	7.65117	10.5838	13.0447
132.142	1	0	2e-06	0.611667	0.961708	1.25733	1.51253	2.58095	2.5369	2.65815
132.998	1	0	0.00264	0.960655	1.08142	1.03669	1.14625	0.810223	0.864666	0.731854
133.105	1	0	0	7.60406	12.5055	15.6551	18.9708	32.0433	35.0358	33.9461
133.999	0	0.42	0.447366	0.864858	0.886925	0.917111	1.01704	0.93646	0.898371	0.925934
134.044	0	0.05	0.068097	0.792102	0.749751	0.74915	0.76243	1.5878	1.03865	0.984777
134.06	1	0.01	0.018166	1.55299	1.62938	1.45468	1.71419	1.06045	1.11678	1.20818
134.062	1	0	0.000222	1.08622	1.12087	1.0833	1.23998	1.40834	1.25563	1.91146
134.081	0	0.15	0.177033	0.723393	0.445471	0.456431	0.430625	0.504758	0.463062	0.452255
134.106	1	0	0	1.26013	2.08395	2.63194	3.1791	5.38779	5.91249	5.7224
134.117	0	0.34	0.366771	0.635199	0.829194	0.828429	0.826883	0.826031	0.867443	1.28447
134.999	1	0	0.000576	0.980691	1.09624	1.02655	1.12556	0.860486	0.90276	0.736567
135.08	0	0.09	0.10889	1.08191	1.07295	1.01597	1.05728	0.868111	0.920546	1.00788
135.117	1	0	0.0012	1.35844	1.81772	1.95405	1.47595	1.51702	2.10846	1.92742
135.945	1	0	0	0.704381	0.538646	0.421325	0.463047	0.412002	0.312002	0.333889
136.062	1	0	7e-06	0.891706	0.860417	1.39089	2.59457	10.0969	17.7997	25.9369
136.062	1	0	0	1.16277	1.96519	2.81154	2.91934	10.6709	11.359	12.8517
136.076	1	0	0	2.42835	2.39785	2.82022	3.50754	7.72011	8.07839	10.1083
136.953	0	0.09	0.109461	1.16559	1.04577	0.96481	1.08777	1.08469	1.0167	1.01329
137.046	1	0	0	5.07944	7.41976	9.29008	11.9774	12.5	15.8555	16.7195
137.06	1	0	0.000896	1.12381	1.02151	1.02709	0.867793	0.79553	0.831822	0.769287
137.096	1	0.01	0.016912	1.22625	1.12755	1.11969	1.18266	1.24565	1.06252	1.0964
137.096	1	0	0.000158	1.43797	1.48249	1.52188	1.2729	1.44114	2.16573	1.86971
137.997	1	0	0.001489	0.907359	1.14724	1.10718	1.1006	0.856932	0.897925	0.831293
138.03	1	0	4e-05	0.870851	1.18954	1.505	1.91395	2.03473	2.61579	2.65608
138.049	1	0	0	1.50567	2.13504	2.70133	3.49103	3.63387	4.61106	4.85145
138.055	1	0	1e-06	0.870753	0.780775	1.23721	1.97968	2.63989	2.78404	3.18123
138.063	1	0	2e-05	1.11154	1.00754	1.01706	0.845884	0.710657	0.700357	0.657162
138.091	0	0.18	0.20503	1.19685	1.22963	1.0584	1.09394	1.04061	1.07819	1.06942
138.091	1	0	0	5.75939	10.575	11.0562	7.26743	33.4912	39.3091	39.1173
139.002	1	0	0	0.787033	0.749954	0.637397	0.51225	0.352137	0.368181	0.264373
139.038	0	0.16	0.187167	1.20528	1.67391	1.43669	1.22306	1.21752	1.55301	1.08563
139.039	0	0.06	0.082581	1.27103	1.98547	1.81821	1.39566	1.05407	1.49893	1.07212
139.039	1	0	0.000754	0.928468	0.924866	0.906143	0.761885	0.542252	0.69488	0.701618
139.05	1	0	1e-06	1.17543	1.18171	1.73844	1.49872	2.69319	2.80611	3.16542
139.077	0	0.08	0.102863	0.981776	1.00336	1.01262	0.945089	0.959054	0.838106	0.901858
139.112	1	0	0.002616	0.675503	0.91854	0.86976	1.25057	2.49088	4.97191	7.09474
139.112	1	0	0.00025	1.14136	1.23034	1.26296	1.20063	1.23391	1.04356	1.10585
140.006	1	0	1e-06	0.770124	0.734345	0.622583	0.49314	0.487943	0.423839	0.402062
140.034	1	0	0	1.53273	3.81886	5.64782	7.55587	27.287	33.5852	37.4803
140.043	0	0.07	0.094295	1.20936	1.74489	1.47332	1.29894	1.33693	0.858448	1.18126
140.958	0	0.46	0.484106	1.00988	0.889121	0.948832	0.877316	0.974178	0.776708	0.954657
141.007	1	0	1.2e-05	0.917029	0.848533	0.745394	0.766671	0.63938	0.585224	0.530915
141.016	1	0	0	1.29725	1.63382	1.67418	1.52562	2.65913	2.24188	2.3143
141.053	1	0	0.004126	0.864172	0.760518	0.857563	0.776044	0.897802	0.746545	0.787053
141.056	1	0	0	1.02684	1.2447	1.37417	1.51421	2.79555	2.74391	3.03633
142.019	1	0	0.006661	1.02248	1.22163	1.00965	1.05106	1.63058	1.35446	1.40402
142.026	0	0.19	0.217532	0.982807	0.858413	0.869873	0.757976	0.902526	0.901056	1.04011
142.035	0	0.16	0.190922	0.897915	0.847921	0.735893	0.83552	0.688143	0.731315	0.788459
142.066	1	0	0	1.29632	1.96985	2.29745	2.68887	5.31272	5.83706	6.63267
142.086	1	0	3e-06	0.949627	1.00837	1.32272	1.49222	2.79028	2.29894	1.99432
142.122	1	0	3e-06	0.699061	0.569565	0.804839	1.03603	1.46925	1.16918	1.66838
142.123	1	0	0	1.13817	1.03006	0.510824	0.584232	1.76972	2.7835	3.26788
143.034	0	0.65	0.663312	1.09143	1.02456	1.07881	1.14768	1.12065	0.982157	0.958
143.073	1	0	0	1.29626	1.83752	2.1061	2.50254	4.79121	5.36466	5.06678
143.143	0	0.42	0.44878	1.14983	1.10149	1.25436	0.850612	1.43115	1.21551	1.2654
144.058	1	0	0.000141	1.10648	1.04124	0.975924	1.06307	0.722659	0.822577	0.69969
144.081	1	0	0	4.47384	6.79467	7.83425	9.39726	18.5768	20.6562	23.8872
144.102	1	0	0.007592	0.72409	0.216846	0.502407	0.463154	0.449391	0.356684	0.498987
144.138	1	0	0.000867	1.44645	1.34586	1.27741	1.22053	1.36082	1.13932	1.57938
144.605	0	0.08	0.104227	0.742619	1.6706	1.45078	0.96483	2.06303	2.25026	2.74935
144.984	0	0.12	0.142535	0.950566	1.03353	0.993395	1.0848	0.967424	0.961438	0.849591
145.061	0	0.08	0.095865	1.05046	1.04781	0.999546	1.0292	0.833433	0.887147	0.901553
145.101	1	0.02	0.02874	1.04793	1.37906	1.66992	1.25926	1.36065	1.50747	1.23054
145.133	1	0	1e-06	0.572751	1.31063	1.8224	2.34186	10.1041	16.8888	17.3704
146.06	1	0	0	1.23381	1.80768	2.04709	2.43032	4.57391	4.8946	5.09115
146.068	0	0.06	0.073202	1.08126	1.06119	0.97016	1.06549	0.894118	0.985557	0.978869
146.117	1	0	0	3.30431	7.10285	4.665	5.75334	12.8585	16.3119	19.6255
146.137	1	0	1e-06	0.554386	1.03401	0.708999	0.721058	3.60271	6.23496	6.28719
146.937	0	0.67	0.680967	1.26028	1.06778	0.876275	0.88076	1.55941	1.16898	0.984327
146.996	1	0	0	1.47142	1.71963	1.72364	1.62516	2.36752	1.89669	2.09685
147.029	1	0	0	0.775203	0.724856	0.621136	0.503252	0.484185	0.433368	0.371894
147.044	0	0.1	0.119056	1.05132	1.0624	0.979444	1.05805	0.844253	0.903408	0.940074
147.076	1	0	2e-06	1.15873	1.5866	4.06478	7.6164	6.57381	5.40496	4.36492
147.081	1	0.01	0.009409	1.1363	1.3963	1.28682	1.14082	0.980498	1.23001	1.1963
147.115	1	0	0	3.40064	4.43252	4.59154	6.4178	6.51079	7.35077	8.22413
147.594	0	0.46	0.483818	0.916936	1.43563	1.26708	1.19804	1.37482	1.86695	2.76333
148.047	0	0.08	0.097776	1.07962	1.01712	0.982806	1.0405	0.882562	0.862991	1.00152
148.06	0	0.09	0.112469	0.914493	0.835083	0.945622	0.999091	0.663843	0.704797	0.672452
148.096	1	0	0	1.38479	1.24424	1.36173	1.94422	3.79095	5.31929	5.20022
148.976	1	0.01	0.012288	1.41939	1.09243	1.02369	0.928425	0.643615	0.611024	0.716766
149.06	1	0	0	1.19757	1.72394	2.0666	2.41613	3.99042	4.45829	4.55275
149.063	1	0	0.00054	0.919535	0.831812	0.927002	0.853713	0.620399	0.597321	0.605274
149.096	1	0	1e-06	1.15585	1.7271	1.99462	1.67919	2.20694	2.65726	2.41776
149.096	1	0	0.000359	1.03879	1.13777	1.18268	1.14871	1.41158	1.37902	1.76348
149.132	1	0	0.000192	1.14167	1.54711	1.52145	1.3821	2.00388	1.97947	1.74205
150.059	1	0	0	6.25562	7.11685	12.1996	12.6459	36.6989	39.6399	40.3398
151.009	1	0	0.000159	0.99245	1.10369	1.01372	1.13278	0.797227	0.860043	0.740962
151.062	1	0	0	1.65446	2.35849	3.62474	3.60879	8.62477	9.57846	9.54548
151.075	1	0	0	0.858824	0.874919	1.02979	1.33835	2.72931	3.30742	3.45297
151.96	1	0.01	0.012874	0.662045	0.40146	0.476182	0.542778	1.22325	1.06071	1.14901
152.01	1	0	0.002076	0.995758	1.10055	1.0104	1.13931	0.883343	0.860071	0.842156
152.046	1	0.02	0.025855	1.29478	1.22235	1.03041	1.25963	1.59577	1.08474	0.999489
152.057	1	0	4e-06	0.727853	0.99356	1.04603	1.57786	3.96412	3.97908	6.42959
152.07	1	0	0	2.0562	1.97034	2.34262	2.20314	3.10301	2.29683	2.6432
152.115	1	0	0	1.01176	1.05842	1.22642	1.9898	2.80136	5.86333	10.504
152.965	1	0.03	0.038471	1.31682	2.32803	1.527	1.51635	1.09409	0.989601	0.719008
153.009	1	0	0.000605	0.962729	1.17816	1.01559	1.12879	0.752545	0.891259	0.675166
153.041	1	0	0	5.92902	9.0733	10.903	11.4681	20.6806	21.8236	23.2262
153.052	1	0	0	1.12584	1.13725	1.54995	1.93455	4.51719	5.10283	6.22826
153.055	1	0.02	0.032259	0.914474	0.873383	0.820336	0.837582	0.843746	0.723009	0.866642
154.01	1	0	9.3e-05	0.93271	1.08028	0.927499	1.05592	0.774037	0.873247	0.75663
154.025	1	0	0	1.61612	2.38892	2.9593	3.12594	5.33403	6.0305	6.35682
154.044	1	0	0	1.22733	1.88807	2.27923	2.36993	4.65506	4.62129	4.89592
154.084	1	0	0	2.16814	3.35274	3.47962	4.59505	6.99263	4.79574	4.71118
154.963	0	0.08	0.099759	1.13096	2.06622	1.38136	1.31891	1.19221	1.02505	0.985641
155.007	1	0	5.1e-05	1.00067	1.14293	1.01875	1.12257	0.703998	0.830335	0.682969
155.033	0	0.13	0.153886	1.09393	1.40541	1.36128	1.29303	1.05405	1.56061	1.15607
155.143	1	0	0.00632	1.44207	1.53565	1.82275	1.45517	1.43409	1.78382	1.50098
156.038	0	0.13	0.149481	0.968267	1.35079	1.07666	1.01393	1.27585	1.19339	0.95494
156.077	1	0	1e-06	1.73864	2.42916	2.86417	3.5105	3.11172	2.65293	2.92513
156.98	1	0	0	1.19788	1.31143	1.28399	1.2628	1.68054	1.36484	1.49599
157.013	1	0	0	0.73724	0.750617	0.611102	0.54681	0.497015	0.427537	0.332209
157.048	1	0	0	0.692581	0.733881	0.694867	0.537985	0.513062	0.53352	0.466893
157.122	1	0	0.001271	0.867713	0.99899	0.967745	1.31998	2.07307	4.93481	7.19362
157.159	1	0	0.000413	1.20385	2.20265	1.70679	1.32452	3.69977	2.28753	1.78913
157.974	1	0.01	0.013611	1.16713	1.26462	1.64836	1.22457	1.46762	1.63921	1.04303
158.037	1	0	6e-06	1.15985	0.968878	1.13159	1.72684	2.52844	2.05196	2.47224
158.081	1	0	0.000582	0.884211	0.865321	0.774808	0.827239	0.564545	0.582164	0.574284
158.097	1	0	3.7e-05	0.790375	0.71843	0.893692	1.1449	2.03301	1.88457	2.1057
158.117	1	0	0	1.48889	1.21587	1.43949	1.46701	2.39552	2.99481	3.41784
158.154	1	0	0.000495	0.274398	0.210436	0.269811	0.273186	0.440853	0.839695	1.4149
158.154	0	0.6	0.619913	1.0598	1.10068	1.08179	0.903237	1.01765	0.911891	0.913922
159.092	1	0	0	2.09884	3.13395	3.62247	4.1672	7.91729	8.55784	8.57061
159.113	1	0	1e-06	1.20313	1.59036	1.7206	2.01216	1.95537	2.90727	3.70234
159.113	1	0	0	0.315367	0.552025	0.904021	1.1647	2.62092	3.27016	3.56439
159.157	1	0	0.00022	0.263616	0.186653	0.178832	0.297687	0.556412	1.1521	1.37222
160.051	0	0.32	0.346758	0.926835	0.883193	0.966656	1.06172	4.35587	2.09571	2.90536
160.052	1	0	0.000443	1.12931	1.23884	1.29263	1.2807	1.25954	1.0662	1.23644
160.058	1	0	6e-06	1.34265	1.9618	1.8897	1.85717	1.49238	1.47087	1.49218
160.097	1	0	0.00245	0.652484	0.802	0.795121	0.876604	0.603404	0.677381	0.623665
160.133	1	0	0	1.49703	1.89623	3.52334	6.4355	8.9196	10.2133	11.2825
161.06	1	0.02	0.025289	1.04841	0.96967	0.926639	1.02658	0.837775	0.863587	0.906294
161.133	1	0	0.000199	1.06342	1.29937	1.07964	0.933114	2.13877	4.76774	6.94308
161.597	1	0.01	0.016217	0.580167	1.17303	1.02007	0.830615	2.2116	2.52959	3.71049
162.017	1	0	0	1.08352	1.01335	0.777145	0.732794	1.82261	1.90193	2.25755
162.055	1	0	0	1.0423	1.79826	1.91317	2.23725	5.65372	6.06894	6.56729
162.076	1	0	0.000892	0.63732	0.546292	0.532835	0.506205	0.833891	0.769311	0.83674
162.112	1	0	0	4.45785	6.7018	9.17952	13.9372	19.0312	18.3249	20.9349
162.994	1	0	0.000711	0.94802	1.07447	1.01372	1.1106	0.7482	0.820104	0.715114
163.059	1	0	0	0.794247	0.576734	0.576174	0.525244	0.289075	0.315767	0.275247
163.075	0	0.06	0.080195	1.06109	1.0271	0.94758	1.05386	0.831146	0.851719	0.938602
163.076	1	0	0.001852	1.1118	1.25013	1.05964	1.22422	1.12894	1.25302	1.32925
163.112	1	0	0.000866	1.31319	1.90962	2.10741	1.55805	1.64968	2.00148	1.77255
163.116	1	0	0	1.32604	1.65376	2.21662	3.31068	4.52286	4.35094	4.9573
163.595	1	0	0.003488	0.459186	0.678913	0.683029	0.784351	0.751997	1.23569	1.63751
163.977	1	0	0.00078	0.867203	0.900539	0.782887	0.85182	0.622736	0.691236	0.644019
163.993	1	0	0.004517	1.05424	1.11264	1.05865	1.21235	0.950289	1.03072	1.03448
164.031	0	0.72	0.729117	0.960934	1.05055	0.902736	0.967001	1.02843	0.973424	1.16142
164.057	1	0	0	1.25895	1.29504	1.79322	2.38938	3.13097	3.33638	3.52799
164.079	0	0.07	0.089357	1.05273	1.0368	0.974639	1.03491	0.836943	0.862083	0.953374
164.093	1	0	7.8e-05	2.31931	2.49346	2.21537	1.6743	4.17007	3.99319	4.01545
164.969	0	0.09	0.112064	1.13364	0.962505	0.932731	1.06121	1.10153	0.8197	0.99493
164.994	1	0.03	0.042744	1.00146	1.01781	1.04143	1.07559	0.92068	0.931568	0.80954
165.091	1	0	0.000642	1.07307	1.60118	2.15833	1.51974	1.28947	1.88212	1.75473
165.992	1	0	6e-06	1.11033	1.2313	1.24627	1.52462	1.36647	1.12909	1.24099
166.031	1	0	0	1.26887	1.62288	1.92537	2.30567	3.60399	3.79405	4.14062
166.053	1	0	0	3.91393	5.84826	6.39434	7.44715	5.97771	5.24863	5.19459
166.086	1	0	0	4.3235	6.57599	8.04443	9.47015	16.0982	18.015	18.099
166.119	1	0	0.000235	0.432352	0.735907	0.904683	1.425	1.08848	1.58395	2.26104
166.122	0	0.13	0.15196	0.918237	1.06406	0.996728	0.842804	0.636046	0.625344	0.934168
166.964	0	0.11	0.129479	1.0108	0.882678	0.967078	1.15059	1.24102	1.15734	1.15617
167.034	0	0.05	0.067051	1.29687	1.93214	1.83169	1.38919	1.11709	1.38256	1.0286
167.035	0	0.68	0.69219	1.00974	1.25585	1.10245	1.03533	0.946616	1.23677	1.0682
167.07	1	0	0.002593	0.831347	0.965955	1.08109	1.0088	0.715704	0.752408	0.688874
167.089	1	0	0	4.57394	8.16782	10.135	12.1271	20.012	22.3457	22.8684
167.106	1	0.01	0.020246	1.23654	1.31754	1.28371	1.12164	1.2758	1.74172	1.12583
168.018	1	0.02	0.025057	1.14955	1.11186	0.834584	0.892413	0.73809	0.731895	0.923285
168.074	0	0.05	0.064785	0.977867	1.00375	0.99671	1.05279	0.834214	0.85605	0.869238
168.113	1	0	0	0.646814	0.529634	0.252253	0.398698	0.921295	1.40205	1.56224
168.519	1	0	3e-05	1.67935	1.4346	1.30978	1.18121	2.53285	2.1643	2.56694
169.036	0	0.3	0.331488	0.968628	0.809131	1.01382	0.829581	0.938312	0.812476	1.00252
169.05	1	0	0.00522	0.91203	0.879494	0.942277	0.924339	0.701291	0.857666	0.779095
169.122	1	0	3.5e-05	1.0431	0.657849	0.874855	1.56357	2.88057	7.19077	12.7044
169.122	1	0	0.003719	1.28076	1.41632	1.55914	1.3664	0.957761	0.914266	1.11429
169.159	1	0	0.003412	1.06298	1.32414	1.45408	1.11238	1.81518	1.60481	1.46323
169.594	0	0.19	0.213588	0.688187	1.1744	0.988397	0.607395	0.905911	1.11353	1.2136
170.06	1	0	0	1.7534	2.68201	3.09088	3.73145	7.36152	7.95241	7.8426
170.082	1	0.01	0.010167	1.09922	0.764934	0.896533	0.899407	0.861838	0.627759	0.523614
170.093	0	0.04	0.054933	1.28112	1.0434	1.12141	1.53761	1.22537	1.16143	1.2562
170.976	0	0.2	0.232902	1.19253	2.2288	1.34385	1.23429	1.04036	0.95487	1.10122
171.027	1	0	0	0.8519	0.760227	0.695959	0.636278	0.446607	0.475724	0.429622
171.029	1	0	0.001796	0.863096	1.05308	0.970757	0.750383	0.713853	0.709404	0.578473
171.029	0	0.06	0.082354	1.02197	1.02215	1.35336	0.898664	0.804712	1.17454	1.03827
171.062	1	0	0	1.19683	1.4584	1.52442	2.46842	4.40988	4.26615	4.02763
171.063	1	0	1e-06	0.996685	1.31902	1.28768	1.34711	2.33801	2.47826	2.75935
171.969	0	0.26	0.294667	0.883845	1.15043	0.739334	0.578379	2.00517	1.10091	0.611948
172.031	1	0	0	0.818549	0.683121	0.595736	0.568145	0.47074	0.431588	0.476307
172.033	0	0.08	0.102386	1.05634	0.969218	1.25409	0.991115	0.961533	0.923203	1.05719
172.097	1	0	1e-06	0.473187	0.688529	0.877032	1.1458	1.94287	3.37709	4.13816
172.133	0	0.76	0.774838	2.03656	1.35155	0.724693	0.441067	0.367398	0.385606	0.496712
172.206	0	0.96	0.962947	0.718623	0.845184	0.977963	0.883157	0.937781	1.0605	0.924078
172.952	1	0.03	0.042659	1.17358	0.820035	0.975689	1.03265	0.63111	0.70084	0.835107
173.06	0	0.08	0.09944	1.05339	1.04799	0.997826	1.04479	0.843472	0.867489	0.93607
173.092	1	0	0	1.37651	2.51365	2.91873	3.41007	3.97341	4.70339	5.18097
173.116	1	0	2e-06	0.716931	1.27639	1.0873	1.39766	1.78954	2.59897	3.95632
173.128	1	0	1e-06	1.29181	1.33693	1.36369	1.50112	4.01245	4.93465	6.76104
173.139	1	0	2e-06	0.917446	1.36713	1.592	1.48622	3.47256	4.42442	5.60168
174.068	0	0.1	0.117516	1.04545	1.01333	0.945256	1.02555	0.826225	0.866126	0.922368
174.076	1	0	0.001762	0.783628	0.841792	0.739004	0.80449	0.527407	0.760505	0.795928
174.113	1	0	1e-06	0.545571	0.932073	1.29648	1.95498	4.73119	4.84333	4.39187
174.896	0	0.45	0.472164	1.12588	0.75237	1.08082	0.88738	1.36645	1.21309	1.74366
174.985	1	0	2.2e-05	1.20211	1.46907	1.90495	1.50457	1.42602	1.99513	1.25142
175.024	1	0	0	0.665244	0.763265	0.548016	0.638594	0.460856	0.462251	0.284565
175.038	0	0.23	0.260427	1.04738	0.997852	0.964125	1.06525	0.880807	0.928997	0.948286
175.075	1	0	0.001626	1.03717	1.0717	1.34883	1.15169	1.00846	1.4134	1.22831
175.075	0	0.09	0.107951	0.790952	0.761779	0.93262	0.792051	1.98802	1.26111	1.40669
175.076	0	0.39	0.421785	0.987339	1.10461	1.13041	1.09694	1.07335	1.21195	1.1971
175.107	1	0	0	1.93292	3.46225	3.9426	4.55885	4.8651	5.10453	4.92722
175.108	1	0	1.1e-05	1.10112	2.57865	2.35122	1.78795	6.09458	10.6436	12.9623
176.047	0	0.18	0.205085	1.07242	1.06359	0.977654	1.00736	0.842135	0.879875	0.943366
176.103	1	0	0	1.04145	1.62497	1.64185	1.67219	2.18445	2.41737	2.51964
176.948	1	0.01	0.014852	1.03128	0.908815	0.907403	0.998203	1.06383	0.813895	0.83361
177.05	0	0.09	0.11382	1.05364	1.03432	0.952486	1.05225	0.895551	0.878199	0.977984
177.055	0	0.77	0.782863	0.934568	0.906154	0.991613	0.931902	0.939662	0.973778	0.918649
177.106	1	0	0.000971	0.871892	1.05679	1.0974	1.41279	1.5214	1.33425	1.54539
177.956	0	0.35	0.380863	1.10156	1.01835	1.00121	1.06539	1.08891	0.952828	0.989992
178.05	1	0	0	1.99237	2.57645	2.45192	2.0716	4.44139	4.09811	4.96085
178.051	0	0.18	0.207097	1.02178	1.01747	0.963629	1.0627	1.03663	0.965818	1.08178
178.086	1	0	2e-06	0.785741	0.706325	1.08961	1.1252	3.42884	5.50702	7.30973
178.6	1	0	1.7e-05	0.564142	0.362907	0.392892	0.32595	0.370489	0.676078	0.915282
179.001	0	0.46	0.485026	1.15097	1.04287	0.95755	0.99589	0.952761	0.907389	1.00644
179.143	1	0	0.003916	0.82141	0.879596	0.354138	1.01809	2.12869	5.21981	7.14223
179.143	1	0	0	1.36011	1.5095	2.01349	1.91854	3.10291	4.71707	7.80661
179.955	1	0	0.007961	0.545453	0.365489	0.669512	0.775114	1.57817	1.92727	2.86274
179.999	1	0	0.000312	0.810252	0.688909	0.562664	0.650948	1.02584	0.988779	1.21191
180.052	1	0	0.00032	1.55034	1.20828	1.75418	1.81784	1.76034	1.54423	1.65196
180.086	1	0	0.000537	1.46303	1.32392	1.60853	1.21584	2.49134	1.88406	2.00093
180.101	1	0	0	1.46605	1.85421	1.59832	1.40074	3.43266	4.02744	3.98733
180.101	1	0	0	1.34333	1.73748	1.98474	2.38684	7.58646	7.09926	8.00438
180.136	1	0.01	0.014575	0.865652	1.16399	1.3465	1.45189	2.31902	2.90422	4.39428
181.026	1	0	1e-06	0.162458	0.11184	0.088896	0.106263	0.232852	0.370618	2.29997
181.084	0	0.11	0.134954	1.30478	1.08203	0.972996	1.1386	0.948407	0.892785	0.926607
181.122	1	0	6e-06	0.703074	0.419793	0.654641	0.593485	0.353945	0.561381	0.613103
181.122	1	0	0	1.90643	2.15586	1.95525	1.5231	1.70389	2.69535	3.46285
181.123	1	0	0.007304	0.956169	0.889667	0.926072	0.804318	0.712736	0.726447	0.733824
181.159	1	0	3.6e-05	1.25445	0.391974	0.39853	1.4911	2.58796	5.63626	7.24179
181.951	1	0	0	0.624606	0.544886	0.431433	0.409888	0.35722	0.249008	0.287016
182.042	0	0.77	0.783888	1.09132	1.31221	1.06923	1.04929	1.27389	0.9137	0.904431
182.081	1	0	0	4.25364	3.8741	4.70676	6.03836	13.5403	13.6678	17.151
182.125	0	0.07	0.091785	0.971088	0.861996	0.905419	0.796115	0.827176	0.762303	0.756838
182.19	0	0.29	0.322695	1.76869	0.840427	0.885566	0.798076	0.656144	0.576915	0.738855
182.902	0	0.14	0.162305	1.12236	0.913677	1.18888	0.998273	1.29455	1.21807	1.24995
183.084	1	0	4e-06	1.54623	1.40752	1.71987	2.19308	5.00643	5.05763	6.41634
183.174	1	0.02	0.029289	0.947347	0.875045	0.845701	0.849857	0.930702	0.71277	0.948648
183.193	0	0.11	0.134432	1.5302	0.925968	0.799596	1.10354	1.85997	1.61589	1.4134
183.61	1	0.02	0.027158	0.694907	0.918651	0.821158	0.596895	1.75588	2.86568	4.91649
183.963	1	0	0.003339	0.999462	1.01744	1.00495	1.13111	0.92068	0.845464	0.736569
184.058	0	0.12	0.14557	1.06819	1.0061	1.00483	1.07226	0.984774	0.878354	0.84403
184.06	1	0	1e-06	0.67094	0.784438	0.991969	1.24024	2.62982	3.11385	3.67666
184.073	1	0	0.00172	1.53042	1.25049	2.06719	3.11264	2.67782	3.34295	2.93453
184.097	1	0	3e-06	0.877994	1.06071	1.39965	1.44392	2.15789	2.09505	2.19895
184.618	1	0	0.000454	0.480822	0.990682	1.08815	1.02033	3.07976	4.68673	6.58966
185.044	0	0.11	0.134273	1.20435	1.81128	1.66694	1.31064	0.987267	1.24256	0.880261
185.078	1	0	0.007172	0.635403	0.430928	0.454974	0.430409	0.46035	0.360062	0.343168
186.048	0	0.13	0.15451	1.20608	1.85451	1.70071	1.31721	1.02765	1.26637	0.889915
186.076	1	0	0	1.48199	1.45733	1.70922	1.77841	2.15134	1.97939	2.08402
186.076	0	0.09	0.108534	0.783064	0.716292	0.827423	0.800351	0.906565	0.80833	0.97425
186.221	0	0.18	0.206802	0.565207	1.28475	0.64615	1.09455	0.475193	1.07832	0.573831
186.222	1	0.01	0.010813	0.711523	0.845952	0.750096	0.759801	0.508612	0.406726	0.546159
186.935	1	0	0.000939	1.03052	0.779006	0.667282	0.774273	0.742736	0.778388	0.907154
187.003	1	0	0.000144	0.861555	0.865186	0.825522	0.810694	0.80101	0.693222	0.870942
187.076	0	0.39	0.421733	1.10775	1.07279	1.01747	1.02872	0.998937	0.985641	0.886485
187.106	1	0	0	1.56867	2.62424	2.97336	3.43477	3.5912	3.93627	4.72872
187.108	1	0	0	0.968537	2.98453	2.91638	2.40791	11.2815	20.8802	26.964
187.133	1	0	0.001234	0.81431	0.565085	0.778587	0.730943	1.77908	4.03796	7.04001
187.169	0	0.6	0.613746	1.02545	0.788662	0.948621	0.828029	0.844662	0.867051	1.23364
187.623	1	0	0.003354	0.766795	1.34885	1.43723	1.8849	1.24233	1.43923	1.74766
187.977	0	0.93	0.930609	1.13657	0.982484	1.10951	1.08913	1.18138	1.01604	1.03807
188.002	1	0	0	0.131224	0.253782	0.235432	0.390667	0.582813	0.546903	0.729911
188.068	1	0	0	1.20605	1.39905	1.65456	2.09913	3.06285	2.44049	2.68718
188.071	1	0	0	4.86929	7.45654	8.57873	10.1715	19.21	21.3639	23.4718
188.175	1	0	0.001447	0.551842	0.826638	0.97843	1.19229	1.0384	0.716826	0.970744
188.924	0	0.49	0.516159	0.85339	0.923483	0.868186	0.882335	1.3214	1.40789	1.44067
189.006	1	0	9.5e-05	0.830729	0.813723	0.809401	0.868655	0.742941	0.618492	0.706927
189.016	0	0.39	0.420378	1.14952	1.33018	1.33017	1.17507	1.08568	1.2285	1.40375
189.074	1	0	0	1.63261	2.39488	2.75118	3.32393	6.30264	6.69193	7.53745
189.123	1	0	1.4e-05	1.28849	3.47743	3.06407	2.40881	5.15644	4.92345	5.48724
189.123	1	0	0	1.85135	4.47689	4.40391	3.92988	12.3654	19.1004	24.6744
189.123	1	0	0	3.23762	6.23332	6.97278	8.16937	11.7502	12.5384	13.1464
189.157	1	0.04	0.048859	0.977494	0.959237	1.15638	1.65053	1.04524	1.18525	1.35558
189.164	1	0	6.9e-05	1.60072	1.72212	1.61724	1.88186	3.9552	6.42524	7.42067
190.013	0	0.04	0.052543	0.765904	0.948623	0.980018	1.22356	0.722482	0.829971	0.897327
190.05	1	0	0	1.26674	1.76804	1.58356	2.06595	3.79914	3.776	4.51652
190.062	0	0.05	0.064855	1.06246	1.10684	0.977177	1.11784	0.759284	0.944829	0.968735
190.126	1	0	1e-06	1.2579	2.24756	2.5247	2.95111	4.1853	4.56524	4.87375
190.126	1	0.01	0.016941	1.04677	1.11318	1.03171	1.00955	1.34294	1.34668	2.38484
190.873	0	0.37	0.397301	1.25722	1.2366	2.2356	0.404435	0.447019	0.328466	1.863
190.989	1	0	8.1e-05	0.999243	1.14445	1.0495	1.12201	0.727659	0.78839	0.679896
191	1	0	6.4e-05	0.796832	0.8179	0.859223	0.786784	0.885086	0.544537	0.444748
191.002	0	0.15	0.181161	1.08046	1.04289	0.99926	0.995245	0.787666	0.819755	0.939709
191.071	0	0.06	0.080644	1.05459	1.03346	0.959323	1.04514	0.83071	0.855201	0.946354
191.102	1	0	0	0.340531	0.60977	0.664847	0.754536	1.54543	2.84019	3.88194
191.141	1	0	0.000726	1.11816	1.07667	0.995787	0.94472	0.856116	0.758946	0.802066
191.143	1	0	0.004568	1.18334	2.61129	2.68583	1.68542	1.51269	3.19727	2.22844
191.179	1	0	0	2.92333	2.9806	2.84551	2.85794	3.92237	5.50205	6.48923
191.988	1	0	0.000605	0.996467	1.14805	1.02873	1.11247	0.836985	0.869361	0.855806
192.073	0	0.07	0.087913	1.06598	1.03193	0.955883	1.04049	0.824597	0.847819	0.930812
192.103	1	0	2e-06	1.05231	1.20173	1.24873	1.15942	2.86998	3.26528	5.05329
192.107	1	0	0	0.315791	0.527756	0.695391	1.16757	1.22114	2.48341	3.33502
192.138	1	0	0.000552	1.14546	0.738152	0.904156	0.920149	0.621266	0.277729	0.277781
192.146	1	0.02	0.023449	0.899327	1.41085	1.53357	1.01111	1.20249	1.68523	1.15567
192.159	1	0	0.000122	0.226863	0.140465	0.133613	0.165884	0.192423	0.597403	0.375072
192.986	1	0	3.1e-05	1.02022	1.13717	1.03102	1.12153	0.829939	0.852367	0.786925
193.002	1	0.01	0.013451	1.00103	1.04816	0.945629	0.934999	0.746463	0.808443	0.749916
193.034	1	0	1e-06	0.743053	0.744806	0.620085	0.473705	0.535066	0.383774	0.302406
193.038	1	0	0.001029	0.865805	1.02348	0.991755	1.10893	0.721917	0.619859	0.615461
193.071	1	0	0.000145	0.960126	0.996551	0.606702	0.714393	0.845362	0.652614	0.728099
193.078	1	0.02	0.031415	1.10641	1.07144	0.949888	1.04839	0.806999	0.832548	0.824108
194.079	1	0.01	0.011818	1.15222	1.0954	1.01985	1.16031	1.14389	1.0337	1.20405
194.081	0	0.27	0.304974	0.997788	1.00899	0.990296	1.11684	0.977698	0.900679	0.906445
194.081	1	0	3e-06	0.781488	1.29511	1.5143	1.52577	3.36812	3.53205	3.53624
195.066	0	0.23	0.263106	0.920662	0.829862	0.94994	0.901384	0.942661	0.887468	0.831175
195.123	1	0	2.6e-05	1.48309	1.64916	1.93658	1.81584	1.99419	1.93638	2.73098
195.138	1	0	6e-06	1.10035	1.14255	0.818502	1.13592	2.15065	3.88072	5.71621
195.621	1	0	0.000222	0.459469	0.990779	0.963671	1.16128	0.726411	0.695483	0.575115
196.003	0	0.26	0.287627	1.14204	0.875784	0.747916	0.837343	1.15845	0.892889	0.867853
196.068	0	0.15	0.179411	0.964375	0.873913	0.904154	0.89751	0.986936	0.790791	0.840412
196.095	1	0	0	0.546141	1.34369	1.99723	2.9585	7.44926	6.74534	6.75577
196.206	1	0.02	0.035171	1.6757	0.560734	0.64822	0.519211	0.472952	0.383759	0.473532
197.005	0	0.51	0.53382	0.927704	0.978075	0.908211	0.949595	1.31477	1.02134	1.24884
197.042	1	0	9.9e-05	0.836671	0.825736	0.911162	0.758799	0.564886	0.553586	0.493585
197.053	1	0	4e-06	0.911733	0.663659	0.803434	0.744438	0.65371	0.61206	0.626712
197.078	1	0	0.000231	0.914168	0.934631	0.920956	0.823605	0.722419	0.624528	0.683322
197.115	1	0	9.1e-05	1.28536	1.23131	1.24243	1.52379	2.50875	2.63227	2.52855
197.117	1	0	4e-06	1.10247	1.50266	1.69814	1.42089	1.72387	2.44201	2.2977
199.058	1	0.01	0.013681	1.25962	2.6228	1.452	2.26119	1.64609	1.2476	1.72276
199.096	1	0.03	0.041524	1.19133	1.15229	1.02615	1.16661	1.19322	1.0619	1.16981
199.169	0	0.05	0.062219	1.09548	0.981068	0.925515	1.109	1.05901	0.836249	0.855634
200.046	0	0.04	0.058585	1.00877	0.997197	0.977062	0.916181	0.837089	0.862575	0.934316
200.06	1	0	0.004577	1.46985	2.21717	1.40613	2.12618	1.64538	1.71917	1.67805
200.172	0	0.33	0.358595	1.17287	1.02376	0.924774	1.04406	1.08062	0.875801	0.943411
200.194	1	0.01	0.020679	1.02776	0.977353	0.947856	1.04236	0.99062	0.848061	0.902504
200.631	1	0	2e-06	0.226868	0.331692	0.403043	0.564869	0.669965	0.800141	0.646997
200.924	0	0.31	0.335636	1.27489	2.62609	1.59849	1.43958	1.07805	0.99768	0.817358
200.973	1	0	0.001102	0.943128	1.00482	0.99842	1.12684	0.763272	0.792754	0.708774
201.088	1	0.01	0.022409	1.05605	0.936394	0.876275	1.01458	0.950206	0.809092	0.884094
201.088	1	0	0.005776	1.50034	1.18073	1.26805	1.09802	0.835647	0.747894	0.676351
201.092	1	0	0.002254	0.911654	0.762492	0.945237	0.862874	0.733235	0.814623	0.823514
201.095	0	0.21	0.241304	1.08124	0.943795	1.08683	0.967756	0.913585	0.896432	0.961244
201.113	1	0	0.008004	1.10678	1.14261	1.09753	1.22941	1.17799	1.08041	1.5331
201.974	1	0	0.007136	0.949523	1.02281	1.00413	1.12253	0.791355	0.850311	0.717664
202.034	1	0	0.000296	1.92093	1.2442	1.59455	1.7533	1.49334	1.419	1.46501
202.067	1	0	0.00678	1.50003	1.26605	1.1516	1.52653	1.37453	1.35276	1.47275
202.107	1	0	1e-06	0.903331	1.22826	1.33137	1.45396	2.04761	1.89932	2.20017
202.143	1	0	0	0.245507	0.683049	1.82312	3.03685	6.34148	5.0692	4.04005
202.18	1	0	0.000359	0.174836	0.117661	0.099661	0.148989	0.367737	0.507092	1.32861
202.569	0	0.1	0.118807	0.9519	1.0526	0.684855	1.08762	1.4185	1.25233	1.35479
202.92	1	0	0.007689	1.34915	2.85438	1.89781	1.95292	1.72058	2.02673	2.09041
203.031	1	0.03	0.039879	1.04357	1.00389	1.08657	1.20786	0.722867	0.469226	0.516961
203.052	1	0	0	0.776018	0.622074	0.557269	0.494755	0.319535	0.328175	0.288755
203.052	0	0.13	0.15996	0.78185	0.694321	0.865791	0.860244	0.832534	0.530545	0.642185
203.083	1	0	1e-06	1.15332	1.3334	1.33602	1.48249	2.02467	3.35712	3.52433
203.103	1	0	1e-06	0.942235	2.03457	2.10125	2.14122	4.26465	6.7894	9.06552
203.104	1	0.03	0.038241	0.94275	0.975283	0.859857	1.01563	1.48342	2.29603	3.09173
203.104	1	0	0.000114	0.70329	0.541508	0.647299	0.688222	0.511978	0.64249	0.717153
203.128	1	0.02	0.030594	1.09547	1.31383	1.2153	1.41283	1.21812	1.01422	0.999735
203.139	1	0	0	1.99141	4.63141	4.48632	3.72093	13.1538	15.896	18.6187
203.139	1	0	3.2e-05	1.11492	2.79144	2.3221	1.26107	7.17689	10.7691	14.8177
203.15	1	0	0	0.957524	1.49598	1.91507	3.02635	2.4629	2.86003	3.25344
203.183	1	0	0.000312	0.160214	0.105908	0.087871	0.135071	0.35353	0.480326	1.30683
203.881	0	0.65	0.665074	1.09522	0.977603	1.19327	1.11499	1.33911	1.0231	1.01699
203.938	1	0	0.000287	0.906903	0.663671	0.520694	0.629744	0.591195	0.597319	0.652724
204.056	0	0.31	0.34553	0.949269	0.846662	0.950687	0.883037	0.677998	0.669098	0.941175
204.123	0	0.93	0.932777	0.918792	0.682943	0.958502	0.867305	0.894811	0.736509	0.749989
204.134	0	0.94	0.942289	0.790123	0.974182	1.0261	1.09862	1.0055	1.01991	1.1492
204.142	1	0	5e-06	0.794683	1.68781	1.54604	1.17937	4.93393	6.38682	7.96936
205.048	1	0	1.8e-05	1.03977	0.962569	0.933827	0.916477	0.69435	0.712123	0.715928
205.057	1	0.03	0.043789	1.00946	1.02945	0.929797	1.0765	0.962953	0.865722	0.880144
205.071	1	0	0.000878	0.739605	0.488691	0.610966	0.525586	0.506997	0.474303	0.423816
205.086	1	0.03	0.038896	1.0788	1.06432	0.896154	0.986415	0.798457	0.852419	0.922601
205.097	1	0	0	4.94349	7.53252	8.63935	10.5939	19.9042	21.5949	24.0071
205.118	1	0	6e-06	1.19081	2.67378	2.66953	2.31054	5.43306	7.23625	9.08257
205.118	1	0.02	0.022901	0.935173	1.5515	1.27761	0.994943	2.91106	3.94311	6.07367
206.026	1	0	0	0.931103	0.722925	0.670242	0.596373	0.425809	0.367388	0.366885
206.045	1	0	0	7.19718	9.15318	8.55885	7.36924	18.0344	15.3976	15.8723
206.1	1	0	0	4.21861	6.53496	7.47447	9.03502	17.2851	18.7842	16.5655
206.102	1	0	1.1e-05	1.05564	1.28982	1.39637	1.4626	3.99004	3.18148	4.06508
206.121	1	0	0.00304	0.573899	1.45406	1.32668	1.14767	2.77119	3.76602	4.70754
206.139	1	0	0.000875	1.03247	0.80721	0.941564	0.891761	1.6737	1.34109	3.37665
206.531	1	0.01	0.011174	0.825116	0.377951	0.406327	0.386916	0.915297	0.960584	0.907005
206.613	1	0	0.000136	0.245875	0.527754	0.605995	0.723565	0.757848	1.18486	1.22568
207.026	1	0.02	0.025057	1.07394	1.44057	1.17504	0.915009	0.672426	0.561464	0.485877
207.05	1	0	1e-06	1.11964	1.14871	0.928151	0.88853	0.53602	0.645195	0.438006
207.097	0	0.58	0.599826	1.038	1.51263	1.36472	1.20139	1.20627	1.15276	1.27707
207.104	1	0	0	0.996149	1.28283	1.4226	1.75984	3.13041	3.44245	3.60264
207.138	1	0	0.000195	1.32119	2.20066	2.23815	1.64633	1.66751	3.11205	2.46016
207.174	1	0	0	2.30538	2.16982	1.92999	2.0022	2.38841	2.21202	3.01152
207.639	0	0.05	0.066878	0.425008	1.09777	0.813267	0.782342	0.988928	1.29001	1.8532
207.966	1	0.01	0.0166	1.03932	1.26927	1.37474	1.16657	2.32945	1.90135	1.94729
208.003	0	0.14	0.165449	0.913124	0.745081	0.711207	0.885245	0.772017	0.883774	0.95883
208.096	1	0	2e-06	1.02702	1.02697	1.23188	1.32939	1.87937	2.2174	2.97379
208.097	1	0	0	0.394019	0.91166	1.3124	2.36391	4.85096	4.28828	3.58027
208.133	0	0.05	0.070905	1.09374	1.10237	0.80102	1.37777	2.29786	1.81206	1.9758
208.154	1	0.03	0.036905	0.473567	0.966339	0.943437	1.0308	1.13464	0.998277	1.08248
208.955	1	0.02	0.031917	1.33924	2.38883	1.52752	1.40236	1.28033	1.0258	0.820788
209.078	1	0	0	0.636254	1.06059	1.30903	1.85547	4.29324	4.96615	5.41644
209.081	1	0.04	0.048101	1.06321	1.17864	1.1106	1.21751	1.15002	1.06332	1.11659
209.092	1	0	1e-06	1.23552	2.13313	2.14983	2.73437	5.32886	4.92686	5.72683
209.115	1	0	0	1.18706	1.31552	1.88315	2.1376	2.61517	2.39784	2.8719
209.154	1	0	0.006517	1.18482	1.91411	1.8577	1.40673	1.31332	2.01858	1.56924
209.154	1	0	0.001693	1.22867	2.16428	1.72201	1.60136	1.25845	2.387	1.85532
209.19	1	0	0	3.11198	3.2578	3.74505	3.62431	3.18412	3.76123	3.41434
209.624	1	0	0.002555	0.40066	0.69982	0.714834	0.992869	0.816746	0.85961	0.769912
209.636	1	0	8.1e-05	0.710099	1.33779	1.4744	1.86529	1.35704	1.71706	2.84654
209.956	0	0.08	0.097196	0.877598	2.50368	1.42917	1.38315	1.20717	1.09447	1.11601
210.061	1	0	0.004994	0.921708	0.938334	0.907167	0.731704	0.760758	0.723094	0.481923
210.084	0	0.07	0.08382	1.04463	0.98667	0.96299	1.22512	1.14105	1.01269	1.17143
210.11	0	0.15	0.178858	3.06978	1.63459	0.719091	0.636599	0.673607	0.701891	0.877915
210.112	1	0	0	1.75903	1.30719	1.71166	1.90489	3.14757	3.01187	4.61153
210.156	1	0	0.003204	1.18607	1.74308	1.77059	1.34211	1.35169	1.845	1.36779
210.952	1	0.04	0.048659	1.40439	2.37904	1.63727	1.52951	1.31234	1.12502	0.915554
211.003	1	0	0.000419	0.844782	0.933152	0.924412	1.07432	1.69193	1.43546	1.48866
211.058	1	0	1e-06	1.15493	1.17824	1.25285	1.65659	2.42578	3.4038	4.25085
211.064	1	0	0.002335	0.909001	0.924262	0.882409	0.70619	0.791542	0.699936	0.550302
211.094	1	0	0	1.55912	1.5622	2.13003	2.43127	7.38107	11.9681	17.4285
211.169	1	0.02	0.02449	1.50444	1.60042	1.68888	1.02284	1.08483	1.61146	1.4815
211.538	1	0	1e-06	0.849869	0.863211	1.03185	1.60169	3.01224	3.69463	5.64101
212.008	1	0	0	0.860497	0.696892	0.55567	0.518627	0.362196	0.279977	0.239397
212.044	1	0	3.7e-05	0.829364	0.940213	0.911099	1.18176	1.47946	1.64671	2.58947
212.097	1	0	2e-06	0.926746	0.962424	0.700219	0.658958	2.19112	3.61611	4.57607
212.103	0	0.1	0.12618	0.714857	0.695756	0.714662	0.659639	0.59996	0.834804	0.653877
212.201	0	0.08	0.097362	1.71261	1.23497	0.95747	1.85061	0.615974	0.362288	0.368135
212.509	1	0	0	0.841218	0.689549	0.550758	0.552153	0.368836	0.347548	0.361471
212.852	0	0.48	0.50702	1.50941	0.79315	0.728311	0.627181	1.20268	1.02264	1.32064
212.95	0	0.05	0.068918	1.07089	2.23115	1.27658	1.33266	1.19039	1.01817	0.728881
213.123	1	0	0	2.15196	5.2634	7.49058	10.5249	18.5973	29.0059	30.0275
213.164	0	0.15	0.177481	1.07592	0.972843	1.03835	1.0407	1.07753	1.04344	1.32776
213.922	1	0	0.000523	0.976533	0.69187	0.534115	0.628294	0.590824	0.705137	0.76642
214.002	0	0.22	0.249398	1.10081	0.995639	1.02243	1.15658	1.34602	1.05638	1.23924
214.09	1	0.02	0.031415	1.15735	1.00529	1.11943	1.1816	0.980589	0.84294	1.01075
214.126	1	0	0	0.834876	1.84874	2.63981	3.78227	6.74806	10.6692	11.0588
214.151	1	0	0.000523	0.920685	0.711299	0.743293	0.707344	0.685742	0.68345	0.680337
215.016	1	0	0	0.775225	0.670806	0.565209	0.48674	0.280083	0.309863	0.250652
215.07	0	0.07	0.085046	1.03752	0.986226	0.969978	1.03472	0.898181	0.851461	0.947501
215.07	1	0	0.003595	1.25665	1.59431	1.44861	1.35643	1.19976	1.65269	1.59012
215.103	1	0	0.004001	1.07131	0.918384	1.1845	0.964001	0.79068	0.835402	0.867057
215.139	1	0	0	1.9028	4.8822	5.36879	4.97979	22.0195	39.7047	52.1727
215.139	1	0	0	1.56104	3.21368	4.08001	4.89345	7.89576	11.6661	12.9898
215.164	0	0.47	0.49285	1.09739	1.04256	0.966105	1.10416	1.08159	0.971777	1.13027
215.164	1	0	0	1.6431	1.59309	1.41231	1.32958	1.81894	1.46941	2.18843
215.164	1	0	0	1.36647	1.47312	1.61133	1.4195	2.42413	4.0873	6.91372
215.536	1	0	4e-06	0.779654	0.535932	0.584798	0.519983	0.392441	0.560133	0.519022
215.654	1	0	0.003305	0.776276	1.31184	1.29416	1.37268	1.81797	2.21138	3.30491
216.019	1	0	0	0.754814	0.640814	0.534642	0.462095	0.480139	0.399377	0.385013
216.055	1	0	1.1e-05	0.932042	1.11733	1.12848	1.42765	1.59175	1.18688	1.38757
216.065	1	0	2.4e-05	0.709023	0.356402	0.509839	0.4801	0.439328	0.302522	0.35582
216.073	0	0.09	0.111801	1.01946	0.957207	0.938664	1.00424	0.900368	0.86127	0.913562
216.123	1	0	0	0.8827	1.93215	1.52743	2.65418	9.34299	12.1551	14.6763
216.141	1	0	1e-06	0.831341	1.46507	1.87974	2.26099	3.8186	5.27046	5.98511
216.142	1	0	1.4e-05	1.15074	1.52941	2.02283	2.34664	6.77067	11.9896	15.4967
216.17	1	0	0	0.862947	0.445052	0.702455	0.809035	1.95344	3.16858	3.20243
216.626	1	0	1.1e-05	0.494745	0.988963	1.12916	1.33498	1.22669	1.85719	2.50917
216.95	1	0	0.001276	1.17409	0.955061	0.871067	0.754999	0.685848	0.464706	0.487236
217.02	1	0	0	0.778958	0.751691	0.647862	0.605372	0.545963	0.508628	0.427686
217.068	1	0	0	0.504418	0.562385	0.458609	0.53717	0.431282	0.428177	0.465915
217.105	0	0.44	0.464384	1.27961	0.929341	0.943467	0.872437	0.871501	0.895033	1.10184
217.118	1	0	0.000387	0.331725	0.833335	0.89323	0.781657	2.50151	4.79984	5.73821
217.155	1	0.03	0.038348	0.976293	1.29041	1.02779	0.811935	3.16542	5.26849	6.91349
218.026	0	0.08	0.102529	0.942334	0.769833	0.746706	0.795999	1.24064	1.04717	1.28569
218.028	0	0.12	0.147217	0.629019	0.743613	0.745131	0.933749	0.867779	0.619663	0.966193
218.044	1	0.01	0.010649	0.924674	0.763853	0.770794	0.725431	0.936037	0.734936	1.03338
218.067	1	0	1e-06	1.26532	1.38827	1.85106	2.83443	3.71655	3.33932	3.59255
218.868	0	0.79	0.79511	1.2012	0.652781	0.752321	0.705614	1.30062	1.21606	2.28014
218.958	1	0	0	0.744394	0.67569	0.596774	0.599952	0.523715	0.51802	0.530837
218.984	1	0	0.000453	0.966289	1.03251	0.992635	1.11217	0.747469	0.821591	0.731631
219.026	1	0	1e-06	0.701035	0.36082	0.549802	0.467734	0.472574	0.346611	0.363356
219.065	0	0.32	0.355019	0.987411	1.0446	0.842745	0.983436	0.96483	0.937728	1.04321
219.102	1	0.01	0.012219	0.919808	0.783256	0.910447	0.79623	0.790012	0.991938	1.01574
219.102	1	0.02	0.029591	1.04164	0.91766	1.09859	0.980911	0.821998	0.892463	0.819432
219.134	1	0	4.4e-05	1.43985	3.14903	2.75715	2.12989	7.21337	8.59742	12.3923
219.134	1	0	0	1.97275	4.5873	3.91396	2.92199	10.2815	11.1805	14.7981
219.876	0	0.6	0.614883	1.11908	0.618019	1.29197	1.26631	0.797043	0.651232	0.639123
219.985	1	0	0.000895	0.958464	1.01518	0.984634	1.10985	0.746313	0.821741	0.737462
220.03	1	0	1e-06	0.689406	0.345237	0.527015	0.444766	0.450542	0.32505	0.385106
220.083	1	0	1e-06	0.804486	1.12365	1.47696	2.20347	2.70912	3.528	4.01298
220.083	1	0	0	0.883529	1.32708	1.78552	2.64934	3.70405	4.37695	5.26375
220.118	0	0.57	0.590073	2.11429	0.728869	1.22281	1.08026	1.48034	1.07702	1.21474
220.118	1	0	0.00037	0.963279	1.03064	1.37043	1.64081	1.46256	1.86913	1.99308
220.137	0	0.28	0.315415	1.5394	1.66915	1.31169	1.35258	2.93786	4.06841	6.30917
220.883	0	1	0.999528	0.781384	0.774566	0.782692	0.870446	1.27646	0.972416	0.963748
220.981	1	0	0.00099	0.967621	1.05042	0.999676	1.11332	0.764637	0.836942	0.743595
220.997	1	0	0	0.784098	0.770627	0.675802	0.692877	0.668393	0.558673	0.647269
221.023	1	0	0	0.759399	0.513952	0.639442	0.509462	0.512102	0.398463	0.441821
221.027	1	0	6e-06	0.857848	0.523448	0.659323	0.632137	0.650142	0.497206	0.48075
221.082	1	0	0.004194	1.28384	1.39048	1.41407	1.25714	1.39683	1.20906	1.22848
221.092	1	0	1e-06	1.68181	1.56679	1.9137	1.87735	3.12289	4.49225	5.26857
221.092	1	0	0	1.37394	1.44093	1.67203	1.4881	2.19749	2.51399	3.08086
221.113	1	0	0	1.18489	1.92272	1.8929	2.17374	4.18735	4.51727	5.3849
221.115	1	0	0.001696	0.898416	0.839571	0.875351	0.791556	0.659048	0.669078	0.660047
221.186	1	0	5.8e-05	1.06193	1.43637	1.17573	1.43359	2.18874	2.54129	2.31963
221.982	1	0	0.000973	0.961954	1.02372	0.993137	1.09968	0.756301	0.831198	0.743197
222.028	1	0	5.7e-05	1.09424	1.16229	1.23888	2.09943	2.54495	2.31711	2.58941
222.097	1	0	0	1.60603	1.67134	2.12541	3.06272	3.70418	4.97735	5.96548
222.118	1	0	0.001421	0.895281	0.830993	0.876588	0.768594	0.654015	0.704343	0.67222
222.544	1	0	0.000101	0.865753	0.658989	0.690338	0.647069	1.70958	1.47987	2.02778
222.94	0	0.26	0.288057	0.898945	1.03038	0.925636	1.07067	1.02453	0.945815	1.06211
223.017	0	0.04	0.052832	1.02931	1.01083	0.557552	0.914136	0.60985	1.08333	0.748193
223.058	1	0	0.004163	0.989714	1.0783	1.10689	0.880627	0.757339	0.596333	0.737404
223.07	1	0.01	0.020679	1.22164	1.84076	1.77594	1.85468	3.51699	3.39511	4.70622
223.107	1	0	2e-06	1.63353	3.13622	2.90953	3.42019	8.77973	9.49209	11.945
223.169	1	0	8.2e-05	0.726053	0.757617	0.611378	0.784982	1.81843	2.9264	5.97895
223.206	1	0	0.003641	1.91101	2.24142	1.60292	1.69134	2.2356	0.651438	0.738786
223.635	1	0.01	0.01846	0.835574	1.42649	1.51407	1.97181	1.10234	1.06736	1.14383
223.944	0	0.34	0.36913	0.887695	1.28654	1.10097	1.08543	1.61255	1.06284	1.54467
224.076	1	0	0.000136	1.22043	1.22028	0.962286	0.918774	0.849689	0.627654	0.534157
224.097	1	0	0	1.55934	1.43019	1.56307	1.60519	1.96732	1.93208	2.3928
224.113	1	0	0	2.24486	3.88599	4.23732	4.54395	12.7023	9.44888	12.8655
224.642	1	0	0.003784	0.396084	0.763229	0.678677	0.672254	0.6873	0.785272	1.03329
225.044	0	0.06	0.072031	1.06829	1.09686	1.08963	1.15244	1.126	0.973991	1.10407
225.087	1	0	0	3.12834	5.25648	4.46506	4.91432	9.77633	6.80087	8.38096
225.148	1	0	0.003558	1.09818	1.69283	2.13171	1.23351	1.18081	2.27912	1.71988
225.185	1	0	0.000396	0.51972	1.08273	0.500595	2.17016	3.86926	7.16992	6.17934
226.615	1	0.01	0.009889	0.676233	1.17408	1.00831	0.67056	0.546427	0.681898	0.554782
227.008	0	0.04	0.053255	1.19761	0.928185	0.919091	1.04995	1.31621	0.920925	1.05159
227.071	0	0.57	0.590073	1.0891	1.00831	0.97319	1.00804	0.983837	0.958749	0.978018
227.102	1	0	1e-06	1.29701	2.07076	2.33384	2.49876	3.24537	4.03611	3.85888
227.139	1	0	0	1.3744	1.79174	1.80411	2.53641	4.22732	4.46972	6.1165
227.164	1	0	0.001692	1.15157	1.54885	1.64358	1.23049	1.06331	1.95609	1.9617
227.164	1	0	6.5e-05	1.22936	2.19573	1.79633	1.53341	1.60774	2.32823	1.7615
227.2	1	0	0	6.39334	6.6834	7.34772	7.69535	13.2407	21.1722	23.0756
227.2	0	0.04	0.056811	1.40081	1.41106	1.36603	1.33799	1.45069	1.25501	1.39261
228.027	1	0.02	0.031415	1.00171	1.07087	0.974131	0.901654	1.94214	1.35565	1.97208
228.065	0	0.07	0.085698	0.7341	0.452795	0.766449	0.775924	0.825962	0.793609	0.763196
228.084	1	0	0	0.591202	0.531234	0.468389	0.396482	0.336403	0.334222	0.331259
228.135	1	0	4.4e-05	0.712798	1.37371	1.36241	1.23295	2.42873	3.32576	3.69801
228.146	0	0.88	0.884129	0.971084	0.984236	0.97603	0.965532	0.942135	0.907363	0.999739
229.032	1	0	0	0.635626	0.611572	0.542382	0.519804	0.509662	0.494964	0.491196
229.049	0	0.56	0.584835	1.01182	0.921952	0.961918	1.0273	0.996217	0.923252	1.01087
229.049	1	0	2e-06	0.70474	0.487901	0.65186	0.408172	0.366856	0.362669	0.33933
229.05	0	0.43	0.454183	0.769911	1.03167	1.04683	1.29398	0.570479	0.803943	0.976376
229.118	1	0	8e-06	0.756551	1.54033	1.4639	1.35486	2.85183	3.47465	3.58588
229.154	1	0	0.000358	0.494068	0.484272	0.534659	0.44919	0.485318	0.510186	0.449424
229.155	1	0	0	2.41649	5.62609	6.40189	6.86456	20.5998	29.7341	38.4961
229.974	0	0.04	0.058709	0.399339	0.510172	0.594329	0.802707	1.2244	0.830725	1.10719
230.046	1	0	0.00632	0.843074	1.0327	1.14329	1.64935	1.51962	1.00849	1.01902
230.113	1	0	5e-06	0.803368	1.32508	1.5924	1.68795	2.85549	4.67761	5.64096
230.139	1	0	3e-06	0.719057	0.727785	0.818371	1.75573	6.57499	8.27516	9.40173
230.158	1	0	0.000116	0.520208	1.23112	1.38777	1.51787	4.73377	6.80473	8.44193
230.186	1	0	1e-06	0.542151	0.86332	0.980696	1.25601	5.51068	9.0417	10.2915
230.968	0	0.42	0.444308	0.969965	0.995274	0.984938	1.11925	0.989599	0.936847	0.921844
230.99	1	0	7.9e-05	0.579592	0.386559	0.507307	0.451345	0.441683	0.472122	0.434549
231.035	1	0	0.002563	0.993783	1.13994	1.06232	1.12363	0.798703	0.829068	0.749431
231.065	0	0.36	0.390626	0.914171	1.04628	1.10552	1.14065	0.84702	1.02585	0.963882
231.084	1	0	0.001497	1.51881	1.16459	1.31302	1.46121	1.14944	1.37862	1.4165
231.097	1	0	0	2.55606	4.31177	4.74451	5.15573	5.79016	10.894	11.1289
231.145	1	0	0	0.680055	1.01424	1.33357	2.00873	2.58298	3.1524	3.33301
231.17	1	0	0	4.11246	7.97944	6.92024	5.18218	26.2356	36.1081	47.5739
231.993	1	0	0.000101	0.612808	0.472279	0.623309	0.548826	0.534744	0.497574	0.505946
232.036	1	0	0.006607	0.996287	1.16165	1.17323	1.13438	1.31586	1.0962	1.05803
232.097	0	0.06	0.078202	1.11331	1.08437	1.08446	1.07042	0.549169	0.904107	1.03486
232.129	1	0	7e-06	0.976229	2.07324	2.1242	2.2952	3.62355	3.78256	4.79258
232.999	1	0.01	0.017892	0.984171	1.05386	1.0605	1.18625	0.833614	0.896013	0.802727
233.077	1	0	8e-06	1.17332	1.07833	1.11189	1.28871	1.73687	1.44469	3.09573
233.081	1	0	0.00531	1.15152	1.36865	1.20154	1.33313	1.26676	0.936329	1.02976
233.081	1	0	1e-06	1.22944	1.29706	1.26101	1.34629	1.44101	1.41321	1.47015
233.113	1	0	4e-06	1.25684	1.8741	1.92904	2.17046	3.04055	4.48652	6.20389
233.115	1	0	0	1.20631	1.32472	1.35525	1.45443	2.38469	3.40434	3.01807
233.149	1	0.03	0.046847	1.14417	2.78623	2.09566	1.25446	5.92084	6.51485	8.99802
233.15	1	0	0	1.88769	4.58664	4.14351	2.80014	10.9745	15.814	20.9622
234	1	0	0.000796	0.957142	1.0054	0.984235	1.12889	0.754347	0.82331	0.739792
234.065	1	0	0.000144	0.99288	1.22363	0.829359	1.12571	1.84599	1.56439	2.01514
234.084	1	0	0	1.18853	1.34616	1.33591	1.26614	2.01374	1.8177	2.25123
234.097	1	0	0	8.84241	9.22601	9.67491	11.0404	22.2678	16.0426	21.4146
234.152	1	0	0.001111	1.06999	1.98342	1.88077	1.38593	4.66532	6.42439	8.83289
234.961	1	0	2.9e-05	1.19674	1.0051	0.975896	0.790477	0.365867	0.313181	0.384645
235.06	1	0	5.2e-05	1.29039	1.72137	1.27475	1.62891	1.45805	1.37712	1.69945
235.13	1	0	1e-06	1.28697	1.28298	1.43243	1.55913	1.86592	1.97497	2.48234
235.962	1	0	3.3e-05	1.28757	1.00794	0.97675	0.818891	0.387194	0.336987	0.419564
236.078	1	0	0	1.7255	1.86611	2.43464	3.74572	5.27704	4.32576	4.91493
236.134	1	0	3e-06	0.84197	0.645506	0.727159	0.597427	0.504348	0.446761	0.439174
236.149	0	0.19	0.221704	1.35838	0.257582	0.886944	0.657988	0.624216	0.522934	0.577201
236.179	0	0.1	0.128001	1.1077	0.977481	0.974718	1.07257	0.848853	0.855528	0.921939
236.218	0	0.85	0.858747	1.06186	0.845283	0.811582	0.945729	0.843144	0.91671	0.966734
236.958	1	0	0.000434	1.19403	0.924342	0.929969	0.848444	0.616853	0.525454	0.542495
237.076	1	0	6.7e-05	1.12939	1.13221	1.11284	1.29274	1.58071	1.86537	2.82689
237.079	0	0.69	0.701415	1.08378	0.987726	0.943677	1.03084	1.03143	0.919668	1.15358
237.11	1	0.02	0.023724	1.13985	1.25096	1.36237	1.30148	1.7275	1.70245	1.93014
237.152	1	0.03	0.044009	1.34883	0.601959	0.876369	0.672571	0.425966	0.42853	0.434061
238.049	1	0	7.4e-05	0.996226	0.806466	0.83763	0.883108	0.746922	0.53229	0.599013
238.093	1	0	0	1.1553	1.51523	1.93347	2.82039	2.94376	3.11839	3.87824
238.094	1	0	0	1.38075	2.08339	2.69098	4.12338	5.70154	6.42287	7.83376
238.149	1	0	0	2.28298	2.30739	2.1991	2.1252	2.03453	1.67372	1.7881
238.611	1	0	2e-06	0.451727	0.370519	0.412755	0.428336	0.384397	0.543534	0.814494
238.64	1	0.02	0.025789	0.677803	1.19237	1.17234	1.2136	0.790404	1.0932	1.84398
238.878	0	0.22	0.249606	0.828479	0.742053	1.09596	1.08166	1.95354	0.783889	1.20175
238.952	0	0.32	0.353511	1.14271	0.958441	0.982617	1.10402	1.30968	1.03298	1.164
239.049	1	0	0	1.38541	1.32382	1.59293	2.49243	2.68467	2.92379	3.00512
239.087	1	0	1e-05	1.09204	1.12811	1.13457	1.41661	1.42762	1.34718	1.33562
239.089	0	0.1	0.118863	1.30005	1.13187	1.22473	1.01222	1.24122	0.884661	1.1161
239.148	1	0	5.8e-05	1.19245	1.18792	1.34469	1.23432	1.29913	1.40974	1.4391
240.074	1	0.03	0.035629	1.21874	1.11952	1.21408	1.1384	1.00913	0.872974	0.975072
240.232	1	0.01	0.011008	1.42627	1.28732	0.919558	1.56646	0.170059	0.173349	0.191216
240.953	0	0.08	0.09512	0.946897	0.997011	0.973532	1.11366	0.894824	0.926711	0.859852
241.002	1	0.01	0.013432	1.12706	1.36256	1.18674	1.03192	0.879245	0.597948	0.617422
241.116	1	0.01	0.021909	1.13946	1.73019	1.27031	0.99527	3.00357	2.18512	3.76974
241.155	1	0	0	0.908307	0.918709	1.48523	2.26329	3.71593	4.60455	5.66972
241.18	1	0	0.001369	0.827605	0.639049	0.513203	0.835695	1.62203	3.19511	4.12534
241.192	1	0	0.000672	1.03348	0.954497	0.9136	0.99539	0.755742	0.812894	0.707358
241.953	0	0.18	0.209151	0.961753	1.001	0.982064	1.13365	0.923094	0.943531	0.889276
242.057	1	0	0.000101	0.923137	0.555225	0.707311	0.699018	0.644598	0.704167	0.835126
242.087	1	0	0.004008	1.5127	1.59659	1.2273	1.21437	0.766442	0.859849	1.00842
242.1	0	0.05	0.067663	2.03109	0.559309	0.976091	0.708325	1.0405	0.548313	0.65035
242.1	1	0	0.003832	0.82218	1.01855	1.25845	1.44627	1.90185	1.54742	1.77627
242.123	1	0	0	1.40852	1.41495	1.90585	1.63291	2.45478	3.50307	4.05173
242.15	1	0	0.000241	1.01712	2.22238	2.09597	1.71371	4.39572	5.00415	6.10591
242.158	1	0	0	0.925569	0.92552	1.50755	2.29927	3.78893	4.83357	5.94769
243.017	1	0.01	0.011212	1.12234	1.06398	1.06464	0.946074	0.616613	0.739783	1.02567
243.065	1	0	0.000678	0.938574	0.843063	0.878641	0.940942	0.690938	0.75828	0.727857
243.09	1	0	0	1.17585	1.18629	1.27193	1.47994	2.96598	3.83435	5.35036
243.098	1	0	4e-06	0.929403	0.802025	0.791727	0.69833	0.647457	0.624677	0.556292
243.134	1	0	1.4e-05	0.866721	2.01952	1.85695	1.46011	3.77375	4.54837	5.0965
243.17	1	0.01	0.00866	0.656842	1.31432	1.39327	1.56967	1.26692	1.58723	1.70446
243.195	1	0	0	4.21534	4.68457	6.1442	5.06814	4.40454	3.68717	4.93298
243.196	1	0	0.003836	1.25105	1.60532	0.320111	1.54727	2.80866	5.11054	4.72087
243.884	0	0.57	0.589798	0.871306	1.16554	1.28919	0.802371	0.928399	0.863035	1.64356
243.997	0	0.69	0.702494	0.923972	0.920698	0.883627	1.16215	1.02073	0.921847	1.02016
244.043	1	0	6.5e-05	0.663709	0.449422	0.620384	0.509632	0.471508	0.389532	0.417373
244.166	1	0	8e-06	0.854517	1.46568	1.57642	1.88732	1.90637	2.63589	2.1236
244.653	0	0.1	0.125465	0.966124	1.66196	1.32102	0.957524	1.43775	2.37457	3.43961
244.958	1	0	0.00047	0.855873	1.34656	1.75123	1.34191	1.6232	1.89521	1.47608
245.026	1	0	0.000625	1.31888	1.32772	1.0691	1.41024	0.628333	0.750953	0.678639
245.043	0	0.18	0.208993	0.936482	0.918823	0.893835	0.949959	0.900961	1.00009	1.04703
245.113	1	0	0	1.34903	2.24027	2.36388	2.7077	4.03089	8.0233	9.17301
245.113	1	0	1e-06	1.00061	1.62899	1.89188	2.15669	1.74616	2.45347	2.64268
245.161	1	0	0	1.45897	3.0519	4.52443	7.59823	10.8146	14.0182	15.0814
245.186	1	0	0	2.84972	7.05917	6.3161	3.70694	21.9514	28.0606	37.2919
246.03	1	0.01	0.015349	0.660709	0.960664	1.00018	0.90255	1.43324	1.21225	1.34476
246.144	1	0	2e-06	0.96258	3.49242	2.86757	2.27691	7.73972	10.5973	13.4322
246.145	1	0	2e-06	1.41784	2.75424	2.60286	2.60527	5.27326	5.96465	7.19424
246.189	1	0	0.003123	0.720482	1.97167	1.65908	0.945074	5.92055	7.76166	10.5504
246.206	1	0	0.000168	0.24017	0.226326	0.150103	0.181778	0.498644	0.68578	1.1101
246.979	1	0	0.001315	1.11453	1.04392	1.01751	1.11942	0.802169	0.769857	0.742817
247.012	1	0	0	0.709247	0.621124	0.566483	0.530779	0.512083	0.497871	0.602373
247.043	1	0	1e-06	0.919913	0.6914	0.529524	0.552698	0.296525	0.18705	0.205049
247.06	1	0	6e-06	0.909611	0.77844	0.929067	0.848169	0.614547	0.630112	0.649529
247.129	1	0	2e-06	1.41676	2.82258	2.58972	2.30083	4.51615	4.77086	6.11235
247.129	1	0	0	1.37116	3.29932	2.8179	2.31909	3.7175	4.9415	5.62012
247.13	1	0.03	0.038471	1.11583	1.05824	1.05031	1.10672	1.0792	0.929478	0.975355
247.131	1	0	0	1.65138	1.60424	1.69224	1.46036	1.62579	2.10749	2.08198
247.21	0	0.36	0.391425	0.805114	1.0751	1.09767	1.17903	1.2465	1.09857	1.12736
247.87	0	0.05	0.063485	1.0858	2.38868	1.83342	0.534733	2.35424	2.79158	2.36945
247.961	1	0	0.000523	0.552986	0.732298	0.731759	0.694572	1.0712	0.931012	1.07015
247.978	1	0.01	0.017337	1.33408	0.771218	0.656592	0.805706	1.06263	0.985185	1.55738
248.015	0	0.04	0.059021	1.17464	1.1519	0.778371	0.869507	2.22666	1.42255	2.03828
248.032	0	0.42	0.446285	0.837149	0.874479	0.754093	0.833769	0.593828	0.81781	0.956798
248.113	1	0	0	5.33755	5.8213	5.29373	4.5476	18.5314	17.8289	33.6483
248.132	1	0	0.000761	0.674885	1.12066	0.905571	0.732179	1.33093	1.59908	1.96264
248.132	1	0.01	0.015678	0.762295	1.23823	1.0395	1.10127	1.26648	2.13399	2.40548
248.934	0	0.26	0.292263	0.928267	0.952709	0.878411	0.989001	1.43179	0.654287	1.03853
248.969	1	0	0	0.470874	0.477426	0.450509	0.412489	0.528457	0.711572	0.713926
249.043	0	0.56	0.583977	1.07099	1.11662	1.13995	1.01113	0.908636	0.93429	0.980712
249.064	1	0	0.000336	0.427837	0.771371	0.614684	0.726898	2.67813	1.90183	2.59655
249.11	1	0	1.1e-05	1.15069	1.12091	1.3054	1.35236	1.51266	1.56581	1.64633
249.978	1	0.01	0.017325	1.49252	0.542349	0.717915	0.57368	0.377765	1.02344	0.81652
250.038	1	0	0	1.40259	1.54128	1.71098	2.06572	2.65963	2.09058	2.37212
250.092	1	0	6.4e-05	1.20222	1.13931	1.1285	0.836275	2.51059	2.03675	2.0174
251.023	1	0	0.000605	0.316911	0.497746	0.441101	0.276158	2.30689	1.61268	2.24465
251.025	1	0	3e-06	0.847454	0.975069	0.711619	0.770378	0.534779	0.478656	0.448985
251.042	1	0	0.000698	1.18826	1.07273	1.16512	1.22084	1.22899	1.07661	0.896242
251.076	1	0	0	0.81514	0.780727	0.642565	0.541072	0.350049	0.385486	0.451823
251.125	1	0	5.2e-05	1.14563	1.02695	1.11794	1.33664	1.59391	1.67362	1.73819
251.981	1	0	2.6e-05	0.275524	0.249392	0.341346	0.281952	0.35993	0.783666	0.858588
252.027	1	0.01	0.019084	1.04668	1.044	1.02549	1.1579	1.41836	1.38487	1.7906
252.072	1	0	4e-06	0.787736	0.903952	1.08306	1.41847	1.69647	2.3193	2.342
252.16	1	0	0	1.16707	1.1732	1.36408	1.35355	1.98425	1.8158	2.83796
252.972	1	0	0	1.60994	1.65197	1.65172	1.82513	2.40013	1.78932	2.05776
253.019	1	0	0.005037	1.11648	1.35965	1.1283	1.01417	0.933512	0.432098	0.535562
253.036	1	0.03	0.046739	1.2635	1.0851	1.26227	1.24019	1.09844	0.986292	1.03524
253.118	1	0	0.000128	0.833497	2.10748	1.88371	1.81172	5.87276	6.63431	7.45255
253.216	1	0	0.007213	0.796401	0.510027	0.768682	0.620649	0.645642	0.740845	0.90578
253.987	1	0.01	0.011436	0.938722	1.03257	0.89245	0.450685	2.09056	1.18193	2.39683
254.019	0	0.18	0.20476	1.37053	0.652301	1.08904	1.98857	1.06903	0.801627	1.07761
254.053	1	0	1.9e-05	0.986739	0.703641	0.76971	0.736212	0.665121	0.592895	0.563653
254.062	0	0.32	0.346665	0.930963	0.90149	0.910088	0.916425	1.08797	1.08708	0.93135
254.219	1	0	4e-06	0.944606	1.261	1.31898	1.16022	2.55535	2.64471	3.91273
255.06	0	0.88	0.886796	1.00539	1.00343	0.911685	0.9796	0.999567	0.921523	0.988102
255.065	1	0	2e-06	0.80652	0.617841	0.74689	0.591735	0.615008	0.540542	0.481114
255.085	1	0	6e-06	0.747246	0.705319	0.588103	0.716056	0.555347	0.473517	0.440009
255.097	1	0	9e-06	0.834227	1.31535	1.57535	2.10144	2.02229	1.99222	1.9403
255.107	1	0	0.000544	1.06524	0.953894	0.860559	0.998278	0.784478	0.748143	0.715146
255.132	1	0.01	0.020355	0.362375	0.837119	0.669247	0.575091	2.01594	1.67608	2.33123
255.144	1	0	2.2e-05	1.06766	2.10323	2.02128	1.9117	3.09702	3.82851	4.9599
255.232	1	0	0.00027	1.79795	1.57576	1.33713	1.32824	1.34491	1.48711	1.75555
256.068	1	0	0.003784	0.671721	0.705059	0.746048	0.666942	1.00797	0.85485	1.12532
256.93	0	0.71	0.724128	1.16684	0.909591	0.907377	0.896474	1.11413	0.867348	1.05957
257.044	1	0	7.9e-05	0.924916	0.786362	0.872117	0.798484	0.775523	0.538939	0.465192
257.047	1	0	0.002894	1.09052	1.02152	0.934898	1.00064	0.898109	0.781656	0.798876
257.1	1	0.01	0.01027	1.06879	1.06658	1.06368	1.1327	1.22862	1.11744	1.16551
257.117	0	0.97	0.973584	1.06494	0.986958	0.947708	1.04587	1.00695	0.928941	1.01225
257.136	0	0.24	0.270978	0.970942	0.986443	0.858396	0.907226	0.94626	0.786458	0.808877
257.175	1	0	1e-06	0.701521	1.51585	1.53902	1.36611	2.64287	5.02554	6.82368
258.049	1	0	2.8e-05	0.937695	0.789635	0.60487	0.744051	0.616391	0.475763	0.5078
258.064	1	0	0	1.89642	2.18121	1.876	2.75142	8.07506	3.80621	4.231
258.103	0	0.26	0.289882	1.15817	1.07751	1.06771	1.05533	1.13697	1.13709	1.10044
258.11	1	0	1e-06	2.68545	2.41833	3.01128	3.83875	2.59817	2.13434	2.67133
258.134	1	0	0	0.308493	0.668749	0.955869	2.08781	10.2605	12.7545	14.6702
258.206	1	0.02	0.033942	0.969313	0.817471	0.913427	0.949109	1.09679	1.12209	1.29298
258.66	0	0.05	0.071659	0.682595	1.77093	1.15901	1.13664	1.64127	2.3884	3.96249
258.964	0	0.08	0.103439	0.922615	0.994056	0.935456	1.1585	0.871277	0.983295	0.927254
259.03	1	0	5e-06	1.0257	1.43087	1.2691	1.18829	2.02373	1.97848	1.95464
259.043	1	0	0.006883	1.28243	1.27265	1.39153	2.2201	1.8999	1.12602	1.09428
259.06	0	0.68	0.69555	1.05445	1.02665	0.91011	0.976506	0.874034	1.06711	0.968496
259.115	1	0	0.001724	1.29158	1.62774	1.21784	1.46094	1.39172	1.86245	2.31186
259.202	0	0.04	0.053067	1.74904	1.54912	1.1346	2.33522	0.955165	0.818544	0.813589
259.965	0	0.14	0.163964	0.94536	1.00473	0.96242	1.14629	0.816262	0.878798	0.86002
260.025	0	0.48	0.503618	1.04258	0.812167	0.640746	1.04699	1.01983	1.06233	0.947801
260.045	1	0	0.001506	1.12713	0.849933	0.887724	0.869778	0.910148	0.611179	0.577166
260.113	1	0	6e-06	0.803802	1.01299	1.18379	1.51722	4.3097	5.16242	6.36761
260.16	1	0	0.000627	0.85003	1.79348	1.70771	1.45657	3.62642	4.11638	5.28233
260.16	1	0	0.000406	0.961644	2.4347	1.98501	1.32453	5.4769	7.04958	9.66568
260.197	1	0	0	4.8932	9.64757	10.1571	11.4037	9.30495	10.4456	12.9634
260.546	1	0	0.000547	1.10132	0.778356	0.856499	0.804616	0.792152	0.547668	0.561447
260.926	1	0.01	0.012589	1.1755	1.30138	1.28191	1.30961	1.59081	1.40829	1.12418
260.961	0	0.06	0.07263	0.980292	0.982399	0.926601	1.11809	0.845871	0.946211	0.897098
261.009	1	0	6e-06	0.89559	1.19467	0.858327	0.815865	0.515835	0.435333	0.373471
261.028	1	0	0.004112	1.33902	2.09285	1.39071	2.08572	1.5946	1.17331	1.57937
261.052	1	0	0.000387	1.05864	0.840422	0.860097	0.954774	0.746453	0.728535	0.724176
261.059	1	0	0	0.927937	1.50991	1.64194	2.71759	5.25483	3.99937	5.21609
261.094	1	0	0.000401	0.842802	1.03271	0.83854	0.730484	0.543655	0.482355	0.437424
261.144	1	0	0	1.52044	3.53264	3.62364	3.17631	6.586	9.65331	11.6626
261.182	0	0.83	0.835808	1.0565	1.02961	1.02356	1.05076	0.961914	0.975184	0.992976
261.2	1	0	0.000496	0.757099	1.49515	1.57042	1.78752	1.4221	1.83225	2.06901
261.554	0	0.09	0.113282	1.14305	0.898006	0.892621	0.924994	0.927289	0.762027	0.84352
261.962	1	0.04	0.049548	0.930023	0.978296	0.902254	1.16606	1.13515	0.948276	0.940853
262.01	0	0.17	0.19839	0.899712	1.20098	0.780558	0.917843	0.95491	0.825094	0.949546
262.041	1	0	0.000557	0.981394	0.696575	0.82755	0.802005	0.714049	0.605481	0.648136
262.053	1	0	2.2e-05	0.691246	0.34789	0.555269	0.480812	0.577093	0.405268	0.423588
262.098	1	0	0.000248	0.814357	1.02713	0.812956	0.706075	0.643726	0.47323	0.489336
262.128	1	0	0	3.62049	4.56288	3.82908	5.79294	17.7741	22.9557	28.2127
262.96	0	0.35	0.375603	0.959154	0.992258	0.927615	1.10069	1.27588	1.12708	1.11191
262.985	1	0	0.000343	0.705633	0.713565	0.584006	0.5411	0.934606	0.95192	1.0113
262.985	1	0	0.006106	1.47247	1.1659	0.747045	0.871101	2.0182	1.8769	1.90032
263.016	1	0	2e-06	0.703942	0.403676	0.449154	0.530817	0.219756	0.261611	0.236605
263.125	0	0.06	0.080278	1.0849	1.03479	1.00245	1.0374	1.04302	0.879508	0.849357
263.125	1	0	0.000103	1.18278	1.12172	1.18946	1.29027	1.53641	1.80265	1.6841
263.139	1	0	0	2.73784	5.42511	6.28627	7.62852	14.9263	18.8605	22.7517
263.16	1	0	0	2.18597	2.42173	2.35787	2.27906	3.93056	6.03213	8.1408
263.161	1	0	0.003901	1.5077	1.62194	1.426	1.32681	1.57187	1.07955	1.17663
263.196	1	0	0	0.862044	2.39215	3.18762	4.52265	9.27583	12.9956	11.5051
263.198	0	0.82	0.831293	1.01047	1.12385	0.931159	0.858767	0.967767	1.12232	1.03952
263.956	0	0.41	0.436447	0.889205	0.761583	0.84695	0.792949	1.23626	1.04693	1.19137
264.019	1	0	3e-06	0.687284	0.394376	0.454159	0.521842	0.310955	0.265576	0.296668
264.122	1	0	7e-06	0.382073	0.38883	0.317983	0.417382	2.88266	3.82807	4.4377
264.142	1	0	3e-06	0.57176	1.17222	1.49194	1.69163	3.30658	4.12944	4.39963
264.144	1	0	0	0.132883	0.387183	0.999711	3.10476	6.5751	8.41636	5.38267
264.164	1	0	0.000104	1.24865	1.30845	1.36689	1.12953	2.14546	2.64039	3.91111
264.199	1	0	0	0.449122	1.21517	1.36983	1.92609	4.10339	5.445	4.84975
264.23	0	0.11	0.137778	1.0354	1.00511	0.94306	1.05572	1.0413	0.902193	0.955231
264.544	1	0	0.006684	1.07922	0.68739	0.818325	0.781152	0.820513	0.627366	0.503085
264.577	1	0.01	0.008787	0.991256	1.42238	0.91083	0.860294	0.503352	0.551549	0.705129
265.023	0	0.05	0.063954	0.934229	0.810507	1.18652	0.864983	0.871143	0.604343	0.730457
265.096	1	0.02	0.024069	1.32831	1.30474	1.34985	1.54669	2.17162	0.955736	0.829244
265.177	1	0.03	0.046847	1.49434	1.44825	1.28699	1.27457	1.27987	1.0934	1.1831
265.177	1	0	0	4.35751	4.1327	4.57019	5.20766	6.07148	9.1449	10.5186
266.088	1	0	5e-05	0.963045	0.936976	1.02133	1.8227	3.33718	4.67767	4.65217
266.123	1	0	1.2e-05	0.292845	0.303347	0.393472	0.641823	4.16684	4.59674	7.61772
266.16	1	0	0	0.71938	1.10916	1.68548	2.77224	2.55037	3.45359	4.13691
266.173	0	0.05	0.061706	1.55302	1.26125	0.893749	0.994508	0.906973	0.67594	0.748998
266.18	1	0	0	1.65408	1.57631	1.75864	2.01692	2.71866	3.78582	4.55929
266.538	1	0	3e-06	0.857137	0.48461	0.558573	0.594711	0.358514	0.302708	0.346864
267.003	1	0	0.002224	0.778166	0.60589	0.681464	0.63404	0.881188	0.897586	1.03503
267.04	1	0	4.8e-05	0.887877	0.614379	0.632107	0.604262	0.575164	0.482657	0.51526
267.047	1	0	3e-06	0.68964	0.419247	0.781264	0.456511	0.312277	0.377184	0.289163
267.059	1	0	3e-06	1.20309	1.41497	1.47143	3.99154	4.21963	2.37866	2.392
267.101	0	0.47	0.496808	1.09579	1.00608	0.918963	1.00048	0.952851	0.972143	0.893452
267.12	1	0	0	1.45519	1.23472	1.21456	1.39266	2.15961	2.58393	3.05591
267.134	1	0	0.000677	1.28357	2.39332	1.74426	0.807433	6.60331	8.25314	13.2719
267.538	1	0	0.000208	0.934826	1.00097	1.29263	1.2843	2.22306	2.5215	3.82718
267.988	1	0	0.003076	1.21687	1.19248	2.32132	1.42356	5.77945	5.51926	5.08454
268.041	1	0	0.001102	1.03573	0.957376	0.817112	0.994829	0.992834	0.633284	0.664817
268.104	1	0	0	1.19493	2.03949	2.99876	3.04695	11.477	12.0581	12.9827
268.543	1	0.01	0.01137	1.08617	0.963289	0.790546	1.00943	0.997251	0.689751	0.668175
268.947	0	0.32	0.346665	0.973687	1.01408	0.970108	1.10418	1.00344	0.913487	0.993602
268.996	1	0	0.000186	1.02937	1.25059	1.06633	0.949685	0.614967	0.496866	0.428074
269.045	1	0	9.9e-05	0.747633	0.58742	0.742115	0.547911	0.437396	0.528327	0.509199
269.047	1	0	1e-06	0.868712	0.70606	0.805348	0.596547	0.578142	0.460783	0.6332
269.106	1	0	2.9e-05	1.01036	0.902592	0.778389	0.807505	0.586004	0.624469	0.628885
269.209	1	0.03	0.04639	1.18095	1.14164	0.827911	1.6271	0.394846	0.366767	0.383352
269.248	1	0	0.000329	1.20589	1.25322	1.36755	1.27088	1.56952	1.50993	2.05145
269.267	0	0.42	0.449703	1.22439	0.397696	1.10662	0.907695	1.34361	0.88705	0.647931
269.947	1	0.04	0.048362	0.936879	1.06844	0.913999	1.11105	1.11718	0.975164	0.98837
269.968	1	0	9e-06	0.271989	0.212994	0.225052	0.204401	0.370507	0.69992	0.781595
270	1	0	0.001081	0.941957	1.31373	1.00072	0.886038	1.95867	1.80323	2.37489
270.051	1	0	0	0.87064	0.645531	0.725213	0.659717	0.538435	0.585651	0.515038
270.118	1	0	0	3.91296	3.57547	3.85399	3.19584	2.58388	1.36846	1.38448
270.212	0	0.22	0.254644	1.18528	1.14228	0.833063	1.66318	0.367699	0.396163	0.546715
270.942	1	0	1.5e-05	0.838093	0.531824	0.795189	0.65585	0.605218	0.457216	0.681119
271.06	1	0	1e-05	0.860933	0.593803	0.77952	0.677817	0.625815	0.550125	0.50441
271.081	1	0	0	0.637722	0.497418	0.531267	0.439104	0.292549	0.302169	0.204473
271.087	1	0	0	1.4748	1.43685	1.54774	1.76657	2.28277	2.2024	2.68761
271.115	1	0	0.000108	1.45046	2.88609	1.67268	1.5466	1.08565	2.8148	1.9636
271.121	1	0	0	3.44093	3.02639	3.25874	2.50702	2.27618	1.22966	1.7521
271.179	1	0	0.00014	0.86223	0.632108	0.804491	0.700683	0.675108	0.60351	0.834421
271.226	1	0.01	0.008613	1.21587	1.06884	1.02988	1.22232	1.0355	0.92445	1.16451
271.227	1	0	0.002075	1.10636	1.45068	1.44184	1.23188	1.61791	1.38562	1.55507
271.227	1	0.01	0.009091	0.816609	0.569077	0.786576	0.632614	0.609385	0.680676	0.852652
271.954	0	0.05	0.068021	1.17057	0.861672	1.22016	0.905864	0.970863	1.21281	0.812601
272.063	1	0	1.2e-05	0.867045	0.597731	0.785111	0.682901	0.62455	0.523836	0.502663
272.146	1	0	0.000123	1.12531	1.84268	1.68847	1.28199	1.32059	1.50323	1.51169
272.161	1	0	0.000659	0.368196	0.836869	0.763326	1.14885	1.59625	2.86995	3.78217
272.172	1	0	2.6e-05	0.840459	1.43197	1.48986	1.91355	1.79191	2.323	2.776
272.186	1	0.03	0.038105	0.234933	0.281207	0.304381	0.288218	0.751207	0.894564	2.29654
272.541	1	0.02	0.02762	1.06156	0.894301	0.772295	0.970039	0.938254	0.509656	0.666322
272.567	1	0	0.000303	1.02702	0.949857	0.750388	0.656489	1.11785	1.10202	1.35164
272.992	1	0	0	0.740743	0.621975	0.480785	0.546377	0.575766	0.410739	0.578064
273.036	1	0	2e-06	0.820387	0.744	0.56	0.538122	0.50724	0.512483	0.542813
273.039	1	0	0.003162	1.01846	0.942211	0.988356	0.95872	0.825446	0.750801	0.748396
273.066	1	0	1.1e-05	0.872422	0.641937	0.781152	0.722672	0.61448	0.595268	0.592013
273.075	1	0	0.000653	0.953471	0.906907	0.900856	0.918285	0.782589	0.755086	0.700618
273.085	1	0	0.00218	0.827634	0.969642	1.65229	2.78626	3.05152	5.31397	5.28542
273.094	1	0	1.3e-05	1.17406	1.51976	1.77658	2.85057	2.1922	2.08316	1.77013
273.13	1	0.03	0.040484	1.07955	1.30273	1.47016	1.19517	1.22914	1.35954	1.13124
273.193	0	0.08	0.098133	1.14767	1.02113	1.08261	1.15881	1.07758	0.998662	1.11726
273.258	1	0	0.005309	1.34966	1.43513	1.41214	1.17167	1.18155	1.61319	1.51834
273.582	1	0.04	0.048421	1.16058	0.82989	0.69306	0.844824	0.909643	0.884882	1.0332
273.647	1	0.02	0.033046	0.516342	0.807686	0.890434	1.14151	0.823321	0.939204	1.02547
273.655	1	0.01	0.008514	1.61603	1.85314	1.45091	1.2958	1.30409	1.5131	1.39226
274.068	1	0	0.000608	0.777414	1.10185	1.23807	1.14575	2.44174	3.90175	5.37268
274.089	1	0	8e-06	1.12519	1.11495	1.94472	1.87254	3.24322	4.77588	4.91451
274.128	1	0	0.000551	0.976211	1.60537	1.98756	1.42956	1.79055	1.48189	1.59567
274.139	1	0	0.000727	0.509161	1.06176	0.998817	1.23479	1.62844	1.66934	2.45252
274.171	1	0	0	1.11581	1.1052	1.23763	1.40585	1.83145	1.74698	2.64391
274.187	1	0	0.000232	1.01979	1.93326	1.69215	1.51022	2.18132	2.79829	3.58991
274.941	1	0.04	0.049578	0.958857	0.931157	0.983748	1.00929	1.15205	0.887312	0.536293
275.007	1	0	0	1.16862	1.54422	1.58156	1.40515	2.68704	2.35693	2.77706
275.049	1	0	0.001225	1.05748	0.818521	0.745659	0.839621	0.78451	0.560583	0.537806
275.055	1	0.01	0.009254	0.824129	0.761981	1.36406	0.911365	0.783511	0.782086	0.890457
275.055	1	0.02	0.030467	0.945057	1.43205	2.55892	1.58267	1.43835	2.6188	2.75094
275.093	1	0	6.9e-05	0.888559	0.804709	0.960208	0.797835	0.674491	0.73835	0.717594
275.11	1	0	1e-06	0.946738	1.37827	1.66768	2.89219	5.87865	6.85198	7.64105
275.551	0	0.5	0.521564	1.05798	0.92363	0.806788	0.962465	0.88115	0.851806	0.986111
276.039	1	0	0.000939	1.0701	0.905219	0.768181	1.00515	0.751229	0.551768	0.637069
276.095	1	0	0.001872	0.863921	0.754609	0.942176	0.932586	0.792921	0.743406	0.762378
276.113	1	0	0	0.915777	1.37237	1.65589	2.96881	5.97546	7.02052	8.24213
276.119	1	0	0	2.03299	2.47852	3.61712	4.38486	6.96222	12.4835	9.72622
276.144	1	0	0	1.9604	4.24554	6.24701	13.4619	64.033	77.607	90.6795
276.541	1	0	0.004107	1.07305	0.910524	0.740081	1.03887	0.755767	0.631488	0.56755
276.987	1	0	0	0.894502	0.744022	0.59581	0.632887	0.27231	0.265569	0.243031
277.001	0	0.52	0.542863	1.27871	1.32205	1.02604	1.24964	1.25981	1.43443	1.45816
277.032	1	0	1e-06	0.682201	0.455682	0.473397	0.509411	0.398711	0.246947	0.323983
277.034	1	0	0.001435	0.967534	1.04839	0.99266	0.975057	0.868029	0.696863	0.745035
277.047	0	0.61	0.62605	0.994227	1.05545	0.884901	0.947355	1.00081	1.02278	1.14142
277.148	1	0	0	1.53389	1.40477	1.28653	2.08482	8.69476	10.7429	12.4086
277.214	1	0	0.004872	1.24353	1.1239	1.08957	1.2085	1.05229	1.05244	0.98083
277.93	1	0	0.001608	1.16063	1.31906	1.0258	1.15203	1.79642	1.54529	1.66012
278.037	0	0.77	0.776228	1.01232	1.00153	0.93207	0.918775	1.13499	0.893133	0.958292
278.927	0	0.33	0.360367	1.26897	0.998518	0.789142	0.904141	1.16136	0.843395	0.926009
279.084	1	0	0.000386	1.65858	2.13389	2.41584	1.98318	1.54323	2.32754	1.80089
279.137	1	0	0.003826	1.0027	1.92306	1.49555	0.646458	4.0045	5.48614	8.31346
279.157	1	0	2e-06	0.869634	1.12926	1.58862	1.75961	1.98528	2.04054	2.29378
279.17	1	0	0	2.15248	4.48893	3.72963	2.28437	11.1829	14.3644	17.6763
279.242	1	0.03	0.038058	0.998969	1.00887	0.959272	1.01888	0.939176	0.792857	0.915165
279.55	0	0.3	0.333452	1.00816	0.821128	0.802284	0.962116	0.783144	0.735937	0.813127
280.06	1	0	0.002545	1.28694	1.0171	1.34212	1.6694	2.57739	1.05984	1.13061
280.087	1	0	0.000289	1.68302	2.14609	2.47513	1.9538	1.76415	1.7355	1.87139
280.139	1	0	0	3.79421	6.17273	8.827	17.952	73.2121	93.9075	114.782
280.26	0	0.11	0.137201	1.39497	1.11971	1.10351	1.23215	1.31414	1.33859	1.01863
280.539	0	0.18	0.212628	1.09143	0.790699	0.633167	0.957718	0.695359	0.658164	0.808869
280.971	0	0.08	0.095878	1.0495	1.171	1.14633	1.28969	1.37905	0.960796	1.28201
281.068	1	0.02	0.030102	0.960184	0.899677	0.971632	1.18305	1.38103	0.70215	0.765576
281.084	1	0	0.000733	0.975451	0.811154	0.9134	0.907429	0.735248	0.798311	0.754978
281.142	1	0	4e-06	1.04798	1.13294	1.66254	1.67647	2.50532	2.23872	2.3953
281.143	1	0	6e-06	1.03426	1.18163	0.831034	1.15465	4.60662	5.95641	7.26307
281.149	1	0	0.000581	1.69713	3.44197	2.84901	1.20583	8.63681	11.6803	17.3553
281.172	1	0	0	1.71393	2.55865	3.57728	3.53111	4.70811	4.61074	4.73443
281.653	0	0.06	0.07631	1.43472	1.65345	1.15154	0.893552	1.23545	1.38971	1.40498
282.086	1	0.03	0.046481	1.05066	1.56244	0.933654	0.852266	0.71873	0.709218	0.750251
282.118	1	0	0	7.07448	5.86979	8.98992	15.3257	40.796	38.3883	56.3557
282.155	1	0	0.000456	1.24595	2.81931	2.19481	1.84966	1.79021	2.25455	1.68191
282.221	1	0	0.000632	1.74463	1.73543	1.41155	1.57608	1.82994	4.09362	3.21388
282.66	1	0.01	0.017202	1.08492	1.62629	1.505	0.982746	1.58763	1.21714	1.39106
283.046	1	0	0.002763	1.0057	0.85089	0.816082	0.793764	0.806231	0.650301	0.64359
283.176	1	0	7e-06	0.764887	1.33632	1.67159	1.81244	3.36792	3.97634	4.41977
283.189	1	0	0	2.55724	2.98382	2.89393	2.71037	4.25552	4.19477	4.85377
283.548	1	0	4.5e-05	1.14131	1.10983	1.18249	1.37408	1.9939	2.19692	3.50181
283.961	0	0.13	0.15692	1.1277	1.10625	0.932289	0.868178	2.06313	1.94496	2.56773
284.099	1	0	0	2.23969	3.30065	4.39459	6.90445	19.9101	20.5821	33.3391
284.134	1	0	0.002376	1.39302	1.32587	1.30252	1.35246	1.28375	1.66693	1.36962
284.969	0	0.07	0.086629	1.1602	1.42616	1.20476	1.1123	0.951846	0.676856	0.840509
285.013	1	0.03	0.036802	0.788027	0.673202	0.718413	0.618659	0.987046	0.666169	0.634429
285.039	1	0	5.8e-05	0.881205	0.636573	0.861205	0.780492	0.642109	0.50364	0.497244
285.039	1	0	0.000676	0.957364	0.948607	0.857714	0.909508	0.711377	0.670627	0.577516
285.095	0	0.05	0.06518	0.992976	0.931626	0.997553	1.01803	0.881871	0.833081	0.891684
285.095	1	0	0	0.748048	0.824758	1.02317	2.66501	4.98611	4.95323	5.63253
285.13	1	0.03	0.038241	1.19213	1.68253	2.80278	1.43776	1.06238	1.43008	1.49295
285.155	0	0.05	0.063485	1.09733	1.134	0.99981	1.07161	1.40215	1.30927	1.59452
285.178	1	0	0	0.775732	1.45516	1.48604	2.3733	4.23694	3.22722	3.40555
285.197	1	0.02	0.032433	1.10443	1.02265	1.00082	1.07952	0.961327	0.862938	0.948982
285.242	1	0	0.007842	1.58019	1.04281	1.01898	1.05601	1.0884	1.00342	1.27521
286.026	1	0	0.000306	1.66884	1.92906	2.07522	2.46836	1.58092	1.74395	2.01126
286.045	1	0	1e-06	0.99419	0.802152	0.834469	0.824925	0.663951	0.570885	0.5098
286.045	1	0	0.000411	0.922335	0.761379	0.889601	0.807235	0.861655	0.844873	0.741963
286.092	1	0	1e-06	0.713713	0.824572	1.56914	3.84221	7.03137	13.5218	12.3897
286.098	0	0.26	0.287022	0.981977	0.918211	0.997957	1.02485	1.31458	1.13034	1.20098
286.113	1	0	8e-06	1.42917	1.61851	1.38012	1.39589	1.26398	1.2022	1.27372
286.134	1	0	0.004971	1.25563	1.7569	2.91987	1.43658	1.26117	1.50287	1.48069
286.149	1	0	0.000366	1.15905	1.68585	2.12268	1.34848	1.68045	2.33901	2.35268
286.151	1	0	0	0.99216	2.0379	2.45961	3.08079	4.82078	7.17166	8.1982
286.176	1	0	1e-06	0.946249	1.54088	2.03668	2.58877	4.35291	7.88355	10.5498
286.212	1	0	0.000263	0.489117	0.752551	1.17612	1.56984	1.41499	1.28887	1.43318
286.925	1	0	0.000281	0.905752	0.658488	0.842038	0.732717	0.668899	0.414321	0.711318
286.958	0	0.32	0.350945	0.924217	0.935553	0.942137	1.12815	0.919531	0.941591	0.954551
287.008	1	0	0.002616	1.08335	0.786541	0.663851	0.735317	0.417804	0.471431	0.635007
287.054	1	0	6.4e-05	0.976719	0.767102	0.769522	0.828801	0.686198	0.603868	0.488821
287.055	1	0	0.005309	0.94148	0.611687	0.826421	0.688813	0.673831	0.70271	0.70497
287.079	1	0	0	0.546406	0.523423	0.47235	0.406092	0.386765	0.383547	0.384888
287.11	1	0	0.001482	1.26679	2.45673	1.8561	1.84238	1.11402	1.43609	1.14539
287.157	1	0	0	1.96373	2.04942	3.13939	3.39489	3.82181	4.4967	4.00306
287.159	1	0.01	0.019726	1.49167	1.42296	1.26272	1.28671	1.1843	0.958459	1.11532
287.184	0	0.3	0.327492	0.92265	0.948919	1.11584	1.15669	1.01632	0.989792	1.38339
287.959	0	0.43	0.454471	0.96749	0.954484	0.956933	1.13213	0.950947	0.950268	0.984878
288.057	1	0	0	0.908219	0.710527	0.717064	0.7432	0.603004	0.554955	0.458534
288.058	1	0.01	0.010071	0.940256	0.622321	0.837685	0.673399	0.681759	0.704437	0.766913
288.113	1	0	0.002574	1.25105	2.25803	1.83727	1.80314	1.05648	1.58938	1.38556
288.15	0	0.17	0.194192	1.25623	0.934148	1.53233	1.06839	1.19381	0.946189	1.12527
288.203	1	0	6.9e-05	1.25528	2.97452	2.65994	1.78072	4.53462	6.19926	7.18305
288.204	1	0	1e-06	1.43655	2.70061	2.3752	2.40546	3.49994	3.81379	5.19546
288.956	0	0.08	0.100238	0.976466	0.97152	0.970154	1.13566	0.94447	0.838071	0.927002
289.035	0	0.57	0.590073	0.836978	0.968386	0.736036	0.870114	0.735087	0.782332	0.926233
289.07	1	0	3.5e-05	0.901979	0.624961	0.806396	0.77268	0.633664	0.614638	0.561265
289.092	1	0	0	0.614498	0.333425	0.284026	0.237883	0.196357	0.190414	0.13357
289.126	1	0.01	0.020009	1.15759	1.92683	1.61168	1.46715	0.921023	1.22389	1.00381
289.205	1	0	0.001402	0.904319	1.87886	1.46277	1.35004	2.52717	2.83804	3.3323
289.206	1	0.02	0.026389	0.612663	1.57371	1.35413	0.862233	2.36367	3.20023	3.76597
289.238	0	0.18	0.210614	0.921734	0.761385	0.977744	0.766519	0.771023	0.902725	1.11892
289.956	0	0.13	0.149609	0.991627	0.994438	0.984259	1.24514	1.27544	1.01306	1.04839
290.062	1	0	0	0.905505	0.721679	0.765172	0.773417	0.626495	0.544233	0.506102
290.075	1	0	1.2e-05	0.913394	0.603595	0.802845	0.70885	0.604278	0.504851	0.540465
290.124	0	0.93	0.928608	0.931897	1.05872	1.26473	0.995665	0.899964	1.00728	0.938527
290.171	1	0.01	0.010556	0.311153	0.595498	0.731201	0.924583	1.71095	2.41495	3.22269
290.241	1	0	1.6e-05	0.90246	1.19379	1.20461	1.3726	2.11586	2.1912	3.38127
290.953	1	0.02	0.026221	1.15674	0.820364	0.892881	1.2446	1.59651	1.25403	1.3395
291.018	1	0	0.0028	0.87428	1.61498	0.984167	0.89079	0.609199	0.65209	0.63954
291.069	1	0	0	0.708245	0.78731	0.564296	0.535642	0.382045	0.407508	0.417516
291.086	1	0	0.00033	0.987977	0.851823	0.711808	0.906237	0.607482	0.522633	0.592176
291.105	1	0.01	0.013061	1.33862	1.60723	1.70173	1.18318	0.884945	0.881797	0.703983
291.14	1	0	0.002263	1.33856	1.53541	1.62073	1.32853	1.32894	1.16451	1.28833
291.229	0	0.1	0.123384	1.04198	0.999222	0.919732	1.04253	0.997658	0.905864	0.940731
291.806	1	0.02	0.025677	2.177	0.695338	2.33284	1.52517	1.73816	1.95408	0.763543
291.951	1	0	0	0.973972	0.718806	0.617021	0.68531	0.294028	0.307906	0.372083
292.021	1	0.01	0.014795	0.90485	1.90972	1.14275	1.07041	0.817761	0.647701	0.605069
292.09	1	0.02	0.024921	1.00524	0.774026	0.794613	0.935679	0.70833	0.685316	0.703817
292.102	1	0	3e-06	0.751263	0.663293	1.00629	1.3654	2.41054	2.59791	3.30834
292.108	1	0.01	0.011126	1.31994	1.6071	1.68438	1.1422	0.845552	0.821308	0.685805
292.227	1	0	9.2e-05	1.04582	0.875283	0.859906	0.944599	0.86056	0.699947	0.747175
292.959	1	0	0	0.941091	0.75003	0.626438	0.65566	0.31706	0.356406	0.40195
293.052	1	0.01	0.009233	1.16206	1.34254	1.02206	1.3535	1.1826	0.839085	0.841617
293.1	1	0	0.001542	1.26413	2.13025	1.9731	2.15615	1.35316	2.31225	1.89169
293.109	1	0	0.002582	1.29505	1.47507	1.55421	1.04119	0.887156	0.894195	0.821145
294.101	1	0	4e-06	0.524945	0.764678	0.759684	1.32997	7.74679	8.16478	7.8351
294.103	1	0	0.000144	1.51237	1.71524	1.95278	2.06828	1.90699	1.89105	1.58068
294.144	1	0.01	0.022011	0.400529	0.880954	0.713823	0.708078	2.03401	2.65867	3.40872
294.145	1	0	0.000899	0.408164	1.37117	1.16011	0.712255	3.23574	3.41615	4.66779
294.155	1	0	0	2.8258	6.21386	9.13972	19.4876	93.8824	114.533	132.019
294.181	1	0	1.6e-05	1.20867	3.1277	2.44016	1.5682	4.86618	6.78217	9.3637
294.227	1	0	0.001832	0.840675	0.924935	0.968127	1.12363	1.25375	1.13654	1.22198
295.045	1	0	0.002555	1.56716	1.35308	1.12645	1.40768	0.952365	0.968937	0.65419
295.079	1	0	0.000114	0.818221	0.875799	0.918439	0.781491	0.555842	0.595809	0.521404
295.129	1	0	1.2e-05	0.857056	1.5459	1.86919	2.36642	2.58502	3.09953	3.73539
295.129	1	0	2e-06	0.939408	1.81045	1.88112	2.17426	2.9368	3.60463	4.59921
295.158	1	0	1e-06	1.62158	1.61847	1.47602	2.01248	9.84787	12.3488	14.1445
295.578	1	0.02	0.029827	1.31036	1.62113	0.969818	1.11642	1.22157	1.18822	1.3795
296.082	1	0	0.002653	0.79711	0.871057	0.910438	0.771027	0.624222	0.649798	0.596316
296.124	0	0.27	0.2958	0.650491	1.52331	1.09064	0.491252	3.02568	3.2198	4.69523
296.134	1	0	0	1.80435	2.06233	2.77367	3.65347	4.63456	6.22188	6.39797
297.028	1	0	3.7e-05	0.995305	1.3549	1.48603	1.40685	2.7397	3.24588	5.20845
297.06	0	0.42	0.446285	1.01574	1.36099	1.19536	1.06373	0.957356	1.17982	1.10392
297.06	1	0	0.000148	0.877657	0.802951	0.92852	0.797439	0.721497	0.699995	0.704714
297.061	1	0	1e-06	0.883326	0.743651	0.857299	0.7037	0.556665	0.450156	0.539275
298.052	0	0.42	0.446285	1.09275	0.894755	0.809127	0.920343	0.94163	0.681011	0.95475
298.097	1	0	0	1.09676	1.29782	1.9025	1.48747	5.39001	4.09359	3.4112
298.149	1	0	0	3.82369	3.75135	6.99922	7.3672	9.01407	9.33422	7.37378
298.198	1	0	0.002035	1.03456	1.09566	1.09747	1.30704	1.29784	1.01523	1.14534
298.264	0	0.46	0.486146	0.780752	0.708419	0.672134	1.03438	0.774776	1.33757	1.81055
299.019	1	0.01	0.009115	1.2374	1.39695	1.2819	1.36686	1.73395	1.39138	1.52824
299.112	0	0.11	0.131147	1.18294	1.23257	1.60282	1.12918	1.37396	1.51751	1.08029
299.19	0	0.22	0.254551	1.03849	0.958851	0.982778	1.01585	0.98079	0.880326	0.977478
299.895	0	0.16	0.182769	0.990443	1.08308	1.08003	1.10158	1.39489	1.06511	1.08411
300.116	1	0	6e-06	1.13855	1.00636	1.0107	0.836342	0.659678	0.632926	0.567022
300.129	1	0	0	2.73848	3.39236	3.33484	2.48635	2.12342	1.54719	1.25082
300.975	0	0.27	0.295961	0.972015	1.12165	1.45263	1.01094	1.31475	1.24495	1.39604
301.034	1	0.01	0.009495	0.913735	0.638814	0.831944	0.686329	0.785903	0.759434	0.785251
301.035	1	0	0.000301	1.07621	1.24568	0.956617	1.09763	0.960134	0.699646	0.777305
301.071	1	0	0.000508	0.717544	0.699092	0.812675	0.60612	0.548242	0.62523	0.718072
301.071	1	0	4e-06	0.684643	0.45299	0.746397	0.482642	0.405867	0.407519	0.438937
301.089	1	0	0.001065	1.27315	1.60044	1.54144	1.42488	1.25841	1.1905	0.985489
301.126	1	0	0.005554	1.3093	1.85243	2.30987	1.54111	1.18354	1.39276	1.23962
301.127	1	0	0	1.14197	1.50399	1.73235	2.0917	2.32222	2.68188	2.61153
301.213	1	0	0	1.33714	1.30426	1.34244	1.32137	1.3993	1.39393	1.50181
301.972	1	0	1e-06	1.23006	1.374	1.24101	1.22742	2.08345	2.54311	3.43154
302.039	1	0	0	0.785617	0.476304	0.530823	0.464685	0.456141	0.387127	0.412904
302.042	0	0.26	0.293211	1.00425	0.89357	0.908184	0.887756	0.792863	0.806285	0.86323
302.075	1	0	2e-06	0.657984	0.448437	0.726048	0.472243	0.35299	0.431103	0.447045
302.255	1	0.02	0.023674	1.01191	0.991409	1.11561	1.03937	1.22676	1.2507	1.20477
302.91	1	0	0.005386	1.00468	0.88578	0.980589	0.910555	0.904949	0.794449	0.787169
302.936	1	0	0.00117	1.18877	0.94786	0.951773	0.833284	0.700598	0.354071	0.596243
303.013	1	0	0.00545	1.29729	2.24908	1.69395	1.43258	1.36487	2.16329	1.94037
303.014	0	0.89	0.891052	1.08831	1.24028	0.857416	1.07335	0.825929	0.908971	0.88871
303.05	1	0	2.4e-05	0.746936	0.55743	0.743625	0.59067	0.472049	0.489778	0.43889
303.05	1	0	0.006874	0.918273	0.948288	0.93873	0.974423	0.859199	0.797506	0.750059
303.105	0	0.06	0.080522	1.11702	2.36038	1.72147	1.41849	1.39164	1.24526	1.25456
303.105	0	0.31	0.339415	0.958681	1.19984	1.18221	1.06285	0.869315	1.23922	1.79882
303.142	1	0.02	0.022965	1.16835	1.7311	1.90702	1.36411	1.08721	1.69445	1.33874
303.142	1	0.01	0.014024	1.39307	1.75551	1.79589	1.72081	1.33807	1.45393	1.2776
303.187	0	0.21	0.239154	1.29627	1.16027	1.13515	1.22703	0.951623	0.953026	1.00869
303.188	1	0	5e-05	0.98348	0.856624	0.940364	0.947034	0.788961	0.731305	0.770911
304.017	1	0	0.001143	1.31892	2.40178	1.57627	1.62463	1.35814	2.22123	2.09278
304.053	1	0.02	0.033484	0.971038	0.890434	0.967783	0.919093	0.878449	0.856961	0.806709
304.145	1	0	0.007426	1.43332	1.82571	1.88297	1.75714	1.47406	1.6019	1.72666
304.166	1	0	0.000177	1.66632	2.42491	1.86018	2.14379	6.48812	9.65722	16.1102
304.561	1	0	1e-06	0.449782	0.550811	0.370141	0.478614	0.500844	0.565445	0.625883
304.969	0	0.1	0.122929	0.876187	0.942443	0.886724	1.22182	0.961224	1.09087	0.933406
305.029	1	0	9e-06	0.934339	0.828591	0.787765	0.851786	0.539534	0.451926	0.271214
305.055	1	0	0.000382	0.962871	0.923271	0.947449	0.895996	0.85907	0.790429	0.785909
305.064	0	0.49	0.513333	1.15971	1.2304	1.0236	1.17921	1.06339	1.06206	0.94217
305.12	1	0	0.002134	1.18974	1.65885	1.97771	1.4605	1.41527	1.67531	1.64179
305.121	1	0	0.00632	1.0103	2.19576	1.84204	1.35	1.08974	1.27262	0.864422
305.121	0	0.05	0.062957	1.13315	1.45781	1.17508	1.00619	0.738931	0.800253	0.732137
305.25	0	0.07	0.086733	1.08816	0.995918	0.983139	1.06682	0.953575	0.913456	0.835234
305.97	0	0.13	0.151199	0.882213	0.900228	0.861682	1.15838	0.899973	1.07416	1.06829
306.033	1	0	4e-05	0.927236	0.811843	0.777991	0.888282	0.6537	0.592018	0.623026
306.124	1	0	3.5e-05	1.62613	2.44562	2.09691	1.65481	1.82092	1.54369	1.28426
306.177	0	0.05	0.066458	0.857668	0.873526	0.874646	0.936936	0.986535	0.812459	0.934073
306.202	1	0	2.6e-05	0.43187	1.13156	1.55681	2.15248	3.44863	5.21667	4.63605
306.997	1	0	0.000368	1.01832	1.27412	0.985545	0.971526	0.590653	0.515257	0.449535
307.046	0	0.86	0.864436	0.898388	0.928735	0.811021	0.905265	0.70537	0.826962	0.887969
307.079	1	0	5.6e-05	1.39237	2.25542	2.21766	2.72981	1.72103	3.08606	3.28929
307.081	1	0	0.001074	0.990958	0.976575	0.926678	0.776944	0.515129	0.684368	0.598681
307.115	1	0	0.005563	1.17301	1.51419	1.72915	1.61906	1.28959	1.61133	1.40874
307.276	0	0.04	0.057463	1.08912	1.03702	1.03197	1.07933	1.06858	0.920222	1.01484
307.585	0	0.15	0.177176	0.755097	0.627158	0.614758	0.667069	1.19349	1.09397	1.08095
307.801	0	0.11	0.131964	1.11664	1.16	2.40739	1.22205	1.29874	1.46132	1.36098
307.982	1	0	0.000359	0.872597	1.02002	1.01197	0.979704	2.20725	1.46227	1.93594
308.021	1	0	0	0.73323	0.609107	0.479678	0.403628	0.253617	0.251331	0.256882
308.049	0	0.78	0.78549	0.846685	0.897676	0.783736	0.886191	0.694746	0.882005	0.967376
308.074	1	0	1.4e-05	1.25721	1.43603	1.52967	1.96845	1.75352	2.76623	2.39519
308.083	1	0	0.000176	1.11695	2.10755	1.64815	2.50559	1.82576	2.84366	3.19385
308.084	1	0	5.2e-05	0.952388	0.95745	0.887633	0.722265	0.454752	0.597815	0.483958
308.119	1	0	0.006226	1.17448	1.55942	1.77577	1.65392	1.31649	1.65469	1.48056
308.523	1	0	0	0.722936	0.607816	0.477888	0.433206	0.388501	0.343926	0.346541
309.025	1	0	0	0.745912	0.701623	0.549747	0.571007	0.60024	0.486313	0.531592
309.094	1	0	1.1e-05	0.896352	0.713046	0.796772	0.620468	0.509499	0.527197	0.440781
309.125	1	0	8e-06	1.26455	1.41986	1.66609	1.44474	1.55861	1.72565	1.54838
309.275	0	0.3	0.333452	0.990679	1.01845	0.986215	1.09528	1.05132	0.931257	0.998745
309.279	1	0	2.6e-05	1.0181	1.55249	1.5041	1.24821	1.46475	1.96751	1.48559
309.332	1	0.02	0.033361	0.990282	0.94584	0.984856	1.03193	1.25264	1.00939	1.20667
310.018	1	0	1e-06	0.714036	0.634106	0.544991	0.626136	0.57303	0.57787	0.628225
310.098	1	0	4e-06	0.879646	0.672314	0.746466	0.496392	0.571215	0.528362	0.42888
310.114	1	0	0	3.01618	5.2708	6.38126	6.44934	7.48571	8.13634	5.7567
310.176	1	0	0	0.488171	0.839336	1.11643	2.26534	2.42971	3.0427	3.04041
311.074	0	0.25	0.277948	1.00664	1.01941	1.23693	1.09921	0.973883	1.00735	1.15183
311.117	1	0	0	2.9419	5.26431	6.44099	6.48531	10.562	9.02739	7.85315
311.123	1	0	0.001268	0.963868	1.61234	1.65434	1.80374	2.03057	2.67983	3.37385
311.126	1	0.01	0.01686	1.25796	0.99632	0.920644	1.05143	0.954535	0.825557	0.924286
311.146	1	0	0.001047	1.01906	1.34528	1.80116	1.34629	1.59275	1.93294	1.80297
312.05	0	0.35	0.377279	0.946475	1.60047	1.43233	0.8128	1.17525	0.967744	1.02705
312.165	1	0	1e-06	1.02193	1.2661	2.02904	2.15873	2.4673	2.64306	2.72555
312.165	1	0	0	2.57803	3.33934	3.86474	4.12339	4.88119	4.80061	4.40577
312.192	1	0.01	0.010014	1.08441	0.966048	0.967571	1.04793	0.838487	0.814307	0.750826
313.023	1	0	1.6e-05	1.08099	1.33336	1.29132	1.40553	2.89954	3.0568	3.71378
313.037	1	0	2e-06	1.11158	1.13898	1.35626	1.33163	3.3853	4.46039	6.22444
313.068	1	0	0.000174	1.11524	0.78632	0.75876	0.953812	0.661939	0.47404	0.456882
313.089	1	0	1.3e-05	0.882279	0.825299	1.11839	0.878902	0.613604	0.48374	0.55174
313.162	1	0	3e-06	1.42654	2.45124	3.44614	2.55107	1.80663	2.17157	2.36988
313.234	0	0.07	0.084938	1.96494	1.76638	1.16962	2.4767	0.280876	0.261089	0.28564
313.254	1	0	0.003925	1.09148	1.01406	0.94296	1.09621	1.02829	1.08355	1.33547
314.072	1	0	0.001974	1.10785	0.789556	0.75688	0.990743	1.28657	1.03337	1.3828
314.092	1	0	3.3e-05	1.49145	1.92191	1.86992	0.864763	3.28356	4.5924	9.89004
314.123	0	0.42	0.445797	1.1297	1.27931	1.18847	1.07206	1.13	0.963627	0.978142
314.144	1	0	0	1.44549	3.22191	2.30777	2.43563	2.97468	2.58033	2.83081
314.181	0	0.43	0.459965	1.0882	1.19608	1.22893	0.874546	1.05426	0.895593	0.999483
314.238	1	0	0.001211	1.96746	1.77912	1.13256	2.37273	0.241749	0.227793	0.245323
314.931	0	0.24	0.268539	1.18496	1.32893	1.22267	0.86964	0.656952	1.20162	1.42311
315.071	0	0.65	0.665074	0.967094	0.891733	1.09081	0.872152	0.909347	0.919793	0.796413
315.071	1	0	1.8e-05	0.863114	0.61983	0.841296	0.723196	0.509346	0.498033	0.592541
315.112	1	0	5.5e-05	0.927779	0.859113	0.818622	0.753128	0.693699	0.543539	0.511267
315.141	1	0	0.002513	1.37233	2.38795	2.00999	1.79844	1.5723	1.8991	1.79833
315.141	1	0	0.00036	1.09635	1.83438	3.12376	1.7511	1.60204	2.04199	2.5121
315.176	1	0	8.7e-05	1.29265	1.34119	1.812	1.71159	1.0807	1.30744	1.34254
315.264	0	0.12	0.146389	1.9835	1.64474	1.01837	2.32837	0.999518	0.660572	0.63214
315.954	0	0.12	0.147505	1.00688	1.012	1.16996	1.19682	1.61069	1.10402	1.01296
315.988	1	0	0.003731	1.08043	1.32922	1.27383	1.21454	2.57498	2.49163	2.70925
316.021	1	0	4e-06	1.34373	1.70258	1.33446	1.49178	1.89554	1.63494	1.99526
316.075	0	0.17	0.194079	0.951333	0.891201	1.0888	0.832393	0.859676	0.753708	0.840892
316.075	1	0	5.8e-05	0.929127	0.689968	0.841861	0.816783	0.716256	0.612869	0.629376
316.136	0	0.13	0.149603	1.05881	1.15204	1.33449	1.03621	0.961026	1.22958	1.16712
316.16	1	0	0.000143	1.46755	3.02602	2.38822	1.87208	3.07408	5.46494	3.50781
316.18	1	0	0.000192	1.64114	1.48656	1.99874	2.34002	1.27361	1.08116	1.29973
316.666	1	0	0.001565	0.943001	1.26321	1.42963	1.36351	0.596697	0.538943	0.69214
316.951	0	0.07	0.090067	0.826753	0.738091	0.776224	0.878145	1.07503	0.754413	0.780788
317.03	0	0.07	0.085364	1.16267	1.11496	1.05906	1.18221	0.892863	0.835521	0.983718
317.066	1	0	2e-06	0.761832	0.715632	0.78037	0.6048	0.520464	0.589355	0.565458
317.066	0	0.56	0.581909	0.927319	0.826059	0.947134	0.766248	1.04819	1.114	1.07702
317.102	1	0	0.002391	1.0268	0.931921	0.96691	0.952847	0.787189	0.796948	0.886405
317.12	1	0	5e-06	1.01161	1.12247	1.27946	1.15713	2.35239	3.51037	3.84609
317.121	1	0.03	0.03767	1.34534	1.96213	1.85315	1.44402	1.54246	2.40732	3.4175
317.157	1	0	0.000537	1.23094	1.89862	2.60941	1.80642	1.30178	1.97394	1.81638
317.158	1	0	0.000649	1.36344	2.46478	2.55531	1.90348	1.54649	2.69655	2.54109
317.208	1	0	0	2.23188	1.96263	1.80566	2.03051	1.94913	2.14914	2.23596
317.218	1	0	8e-06	1.20586	1.62479	1.70792	1.83132	2.27156	2.82321	3.61792
318.033	0	0.04	0.057687	1.08399	1.00651	0.991565	1.09701	0.843612	0.85671	0.959739
318.068	0	0.9	0.904322	0.98078	0.965318	0.936695	0.85559	0.94382	1.05527	0.967516
318.102	1	0	0.000897	1.05899	0.970682	0.875202	1.02245	0.90545	0.80779	0.791544
318.203	1	0	0.001384	0.532868	1.056	1.146	1.14807	3.55123	5.06424	6.82949
318.286	1	0.01	0.01049	1.3822	1.25985	1.56692	1.47745	1.20999	2.19307	1.82358
318.894	1	0	0.001622	0.915198	0.771849	0.945956	0.865616	0.858079	0.688404	0.822496
319.045	1	0	0.000286	0.66996	0.805565	0.950661	0.868295	0.822981	0.766101	0.769386
319.081	1	0	2e-06	0.783281	0.655546	0.814716	0.567656	0.585371	0.545764	0.639958
319.1	1	0	0.004871	0.831381	1.0987	0.760808	0.714584	0.429534	0.572484	0.471738
319.136	1	0.01	0.014436	1.15303	1.68092	2.28917	1.25965	0.835427	1.36745	1.24384
319.137	1	0	0.000478	1.46997	2.1363	2.31394	1.87856	1.85492	2.316	1.94153
319.194	0	0.06	0.075707	1.07617	0.992107	1.00859	1.06383	1.07088	0.927535	0.915635
319.225	1	0.01	0.016217	1.07615	1.15412	1.06915	1.19834	0.823056	1.08855	0.923805
320.048	1	0	0.000199	0.87726	0.793792	0.905836	0.847022	0.806523	0.744276	0.753229
320.066	1	0.01	0.011727	0.833873	0.530314	0.692715	0.590375	0.55464	0.619166	0.683248
320.138	1	0	0.007239	1.14617	1.70277	2.07143	1.24032	1.14889	1.66945	1.56436
320.14	1	0	0.000389	1.45874	2.20267	2.35409	1.84948	1.78104	2.3912	2.02813
320.161	1	0	1.2e-05	0.681936	0.815733	0.791351	1.33108	2.866	3.70051	5.29347
320.567	1	0	0.002191	0.883013	0.738914	0.757031	0.757636	1.28615	1.27942	1.78311
321.025	0	0.23	0.255034	0.889923	1.09871	0.811451	0.961858	0.815287	0.801169	0.950233
321.051	1	0	0.000282	0.917368	0.869324	0.967659	0.870517	0.764913	0.793363	0.746102
321.061	0	0.23	0.263621	0.957571	1.31529	1.53987	1.33243	1.05953	1.72834	1.5032
321.095	1	0	0.000174	1.0286	0.828129	0.883805	0.754609	0.744172	0.637976	0.716863
321.116	0	0.28	0.307641	1.14689	2.26995	1.15951	1.09903	0.660252	1.46317	1.03775
321.139	1	0	7e-06	1.16548	1.42028	1.44099	1.64877	1.90597	1.55758	1.52384
321.962	1	0	0.000148	0.881236	0.896661	0.697376	0.8141	0.618479	0.357965	0.430294
322.054	1	0	0.000249	0.918858	0.844417	0.982545	0.850531	0.80071	0.866238	0.752178
322.064	1	0.02	0.025829	0.922393	1.29905	1.78197	1.45071	1.07058	2.09109	1.93294
322.074	1	0	7.9e-05	0.894853	1.6249	2.12757	3.43506	5.89824	4.87651	2.80384
322.077	1	0	0	1.84325	2.34226	2.84976	2.61788	3.84829	4.27428	4.01741
322.093	1	0.02	0.031672	1.11728	1.26849	1.23611	1.09631	1.299	1.69376	1.3435
322.099	1	0	0.0004	1.08439	0.893752	0.870971	0.834728	0.699771	0.615811	0.731522
322.119	0	0.26	0.292757	1.09779	1.65842	0.906673	0.927879	0.814755	1.03902	0.744614
322.187	1	0	4e-06	2.25352	5.11869	3.03626	2.0519	8.25593	9.91665	13.0523
322.187	1	0	1.4e-05	1.16883	2.60841	2.23419	1.61062	4.09182	5.8536	7.64021
322.213	0	0.23	0.257912	1.01927	0.977826	0.995532	1.07815	1.04912	0.966458	0.941104
322.629	0	0.05	0.06768	0.783012	1.18649	1.09188	0.744179	0.721864	0.891402	0.702115
322.97	1	0	0.005366	0.792466	0.705161	0.660379	0.760792	0.617438	0.543619	0.482942
323.026	1	0	7e-06	0.864243	0.859893	0.912989	0.854837	1.64634	1.96021	2.95594
323.04	1	0	4e-06	0.919409	0.801555	0.766166	0.817383	0.476898	0.424803	0.405909
323.041	0	0.58	0.598689	0.83675	0.908236	1.02817	0.96399	0.801519	0.856436	0.907474
323.074	1	0	2.2e-05	0.901629	0.582026	0.744839	0.673901	0.547162	0.527953	0.563424
323.109	1	0	0.000642	1.34831	1.41772	1.59999	1.84154	1.40373	1.82917	1.64242
324.043	0	0.08	0.103202	0.906241	0.877937	0.905126	0.898554	0.87643	0.824707	0.899948
324.077	1	0	2e-06	0.875542	0.580312	0.736826	0.713874	0.527886	0.513739	0.439418
324.106	1	0	5.4e-05	1.34288	3.07093	2.11471	1.82566	1.40353	2.87484	1.95829
324.129	1	0	0	0.905826	1.13047	1.23202	1.26401	1.6471	1.58887	1.44887
324.129	1	0	1e-06	1.52459	1.96392	2.13827	2.43971	1.49216	1.14979	1.09955
324.215	1	0	1.3e-05	1.01135	1.65328	2.16613	2.05642	2.80756	2.74344	2.59433
324.22	1	0	6e-06	1.15997	1.1013	1.13158	1.26585	1.48255	1.29215	1.53512
324.997	0	0.26	0.293211	0.973163	0.821699	0.767054	0.95211	0.911302	0.824792	0.73609
325.033	1	0	0.001184	1.12519	1.61258	1.12922	1.39823	0.960733	0.77641	0.781398
325.09	1	0	2e-06	1.08566	1.16316	1.10207	0.746745	0.492585	0.537529	0.520689
325.113	1	0	0	0.643988	0.364977	0.318725	0.268063	0.226903	0.127623	0.092902
325.14	1	0	0.004792	1.08136	1.62792	1.4633	1.26897	1.26508	2.37575	1.77896
325.301	0	0.41	0.435242	1.10248	0.941136	1.01071	1.01951	1.18145	1.01797	0.929699
326.064	1	0	0.00545	0.315125	0.549001	0.451971	0.414175	2.62489	2.28662	2.62057
326.093	1	0	7e-06	1.08164	1.14384	1.08335	0.728453	0.629752	0.476095	0.516741
326.116	1	0	0	0.628728	0.345856	0.296027	0.352605	0.483973	0.374896	0.399691
326.182	1	0	0.006684	0.738164	0.984508	0.887625	0.967536	1.17369	1.85835	1.84435
327.048	0	0.37	0.397256	1.1246	1.41822	1.17566	1.1516	1.02479	1.0705	0.806117
327.069	0	0.16	0.186031	1.01956	0.817727	0.903718	0.933535	0.934726	0.872696	0.914102
327.069	1	0	0.003354	0.948614	2.18286	1.90116	0.959511	1.33749	1.19885	1.35607
327.106	1	0	0.007513	1.31648	1.84127	1.71311	1.45243	1.1949	1.37083	1.16107
327.117	1	0	0	0.632628	0.474144	0.458348	0.508109	0.279128	0.297967	0.297507
327.142	1	0	0	1.18111	1.67009	2.79972	4.99951	5.28437	5.97692	5.31997
327.142	1	0	0.002565	1.25747	2.21857	3.20252	1.79721	1.69195	2.54415	1.88725
327.148	1	0.01	0.010832	0.978201	0.944926	1.05407	1.26519	1.47925	2.03183	1.82268
327.178	1	0	5e-06	1.56244	1.10831	2.00519	2.70195	1.6768	1.8749	1.65909
327.202	1	0	0.000242	1.22564	1.20102	1.02338	1.24743	1.49131	1.66307	2.02588
327.251	1	0	0.007713	1.95645	1.88625	1.10002	2.22303	0.490732	0.403982	0.456324
327.3	1	0.02	0.03559	2.44162	1.32402	0.8775	1.93337	1.44832	0.799926	1.92244
328.015	0	0.41	0.436447	0.784904	0.648245	0.683044	0.613701	0.629273	0.707017	0.64422
328.05	0	0.49	0.510183	1.08879	1.26484	1.1822	1.10305	1.03751	0.957533	0.800241
328.16	1	0	0.006249	0.700728	2.02467	1.67189	1.43602	1.87255	2.0535	1.60921
328.246	0	0.07	0.090015	1.21167	1.15406	1.08076	1.22394	1.12278	1.12486	1.13134
328.252	1	0.04	0.048748	1.31113	1.1623	0.8763	1.51344	0.37334	0.393892	0.423508
329.064	1	0	0.002852	1.07114	1.08392	0.989881	0.922913	0.660375	0.643679	0.703882
329.073	1	0	0.001925	0.905573	1.09412	1.24153	1.04125	0.73982	0.769745	0.705149
329.083	1	0	1e-06	0.734139	0.673552	0.817431	0.597268	0.519646	0.433984	0.461306
329.121	0	0.28	0.3119	1.13864	1.27474	1.33865	1.09639	0.878409	1.1531	1.10701
329.121	1	0	0.004563	1.32873	2.12437	2.02031	1.5784	1.37839	2.13837	2.09803
329.157	1	0	0.001511	1.21133	2.13419	2.50332	1.60458	1.73515	1.98659	1.63447
329.157	1	0	9.4e-05	1.18452	1.48163	1.92291	2.45843	1.61566	1.52778	1.19532
329.643	1	0	0.000159	0.373847	0.950737	0.80891	0.68704	0.675521	1.5326	1.87137
330.008	1	0	0.000918	1.39737	0.897728	1.36751	1.38127	1.76462	3.15453	3.44098
330.059	1	0	2e-06	0.792587	0.963694	2.26824	3.03292	2.75191	1.74599	2.10467
330.067	0	0.47	0.49129	1.04888	1.10207	0.980835	0.973918	0.875471	0.840085	0.905949
330.139	1	0.01	0.015633	1.0987	1.40204	1.57454	1.13245	0.994094	1.10786	0.89525
330.16	1	0	8e-06	1.37715	1.49171	2.19223	1.85145	2.10697	1.34088	1.48543
330.161	1	0	0.002835	1.21324	1.97567	2.53493	1.59629	1.70199	2.09819	1.62271
330.203	1	0	0.002227	0.770039	0.752275	0.767666	0.501054	1.88696	2.88284	4.32529
331.045	1	0	0.000855	1.20185	1.6031	1.24751	1.43293	1.32796	1.3431	1.48107
331.102	1	0	0.000385	0.880269	0.739658	0.913915	0.831629	0.726296	0.719283	0.68945
331.136	0	0.56	0.58071	0.95529	1.05527	1.17258	1.0548	0.857717	1.02721	0.987396
331.172	1	0	0.00679	1.12971	1.32017	1.35882	1.23301	0.920228	1.04832	0.856662
331.209	1	0	2.2e-05	1.23365	1.11855	1.50188	1.42454	1.38669	1.33596	1.23393
331.22	0	0.05	0.061416	1.07947	0.998566	0.98501	1.05907	0.914281	0.889693	0.932219
331.588	0	0.12	0.147014	1.02019	1.42855	0.843615	1.05621	0.834668	0.808474	0.856156
332.048	1	0	0.001076	1.26376	1.55496	1.2655	1.4277	1.32064	1.2806	1.49467
332.107	1	0	0.000522	0.937993	0.772255	0.906918	0.885337	0.682132	0.696626	0.707233
332.134	0	0.11	0.135262	1.03068	0.952433	0.856418	0.813416	0.767018	0.606954	0.577648
332.175	1	0.03	0.038013	1.31272	1.44189	1.80464	1.45235	1.07643	1.2435	1.12288
332.562	1	0	0.000144	0.909022	0.491191	0.652282	0.590599	0.46544	0.421996	0.269478
332.928	0	0.28	0.306341	1.2445	0.914131	0.9787	1.23066	1.3975	1.2334	0.668283
332.964	0	0.64	0.652994	0.936671	0.95091	0.910191	1.1079	0.949835	1.04355	0.969392
333.06	1	0.01	0.012218	0.838317	0.658194	0.973337	0.753661	0.775473	0.903345	1.13143
333.082	0	0.07	0.084621	0.925487	0.880483	1.1496	0.779852	0.733247	0.986938	0.865649
333.082	0	0.08	0.104891	0.954126	1.01063	0.932732	0.753901	0.749211	0.785768	0.76179
333.115	1	0.01	0.014531	0.902957	0.866841	0.885725	0.868127	0.605272	0.532906	0.629114
333.152	1	0	0.002391	1.31797	2.13627	2.49213	1.39927	1.80093	2.83946	2.05908
333.19	1	0	6e-05	1.04877	1.89608	1.8977	1.85498	3.10357	3.92383	5.28413
333.203	1	0	0	1.82323	1.79862	2.01555	2.11782	4.47658	6.20916	8.44341
334.063	1	0.01	0.013666	0.868069	0.63846	1.04109	0.746755	0.761664	0.838238	1.04136
334.085	1	0.02	0.024328	0.908775	0.843302	1.10552	0.766247	0.702412	0.944611	0.814727
334.112	1	0.01	0.009115	0.988676	1.33706	1.47444	1.16892	1.22874	1.56121	1.41172
334.118	1	0	0.001777	0.87501	0.898727	0.821384	0.85463	0.788942	0.727028	0.725841
334.155	1	0	0.000842	1.22279	2.7887	2.92058	1.35214	1.58909	3.63212	1.8825
334.259	1	0	0.002196	0.756876	0.847938	0.885053	1.1067	1.19434	1.13088	1.13946
334.96	0	0.2	0.231143	0.999045	0.986164	0.916339	1.07079	0.989712	0.906123	0.938386
335.028	0	0.14	0.16255	0.992793	1.20648	0.732583	0.890816	0.918242	0.587334	0.910004
335.04	1	0.02	0.022794	0.824683	0.621215	0.948352	0.780286	0.730589	0.723234	0.78305
335.066	0	0.4	0.424808	0.955041	0.822012	0.998908	0.956179	0.914131	0.895582	1.0864
335.094	1	0	0	0.734462	0.534372	0.590825	0.534684	0.423233	0.325657	0.370782
335.111	1	0.01	0.017706	1.06591	1.12895	0.993104	1.04861	0.891386	0.947872	0.876208
335.131	1	0	0.004225	1.43791	1.516	1.66658	1.474	1.17827	1.33218	1.25052
335.157	1	0	0.000174	1.38885	2.13439	2.71332	1.37181	1.68986	3.06417	2.30723
335.168	1	0.01	0.017706	1.00045	0.897021	0.898306	0.950611	0.674326	0.661697	0.764353
335.205	1	0	0.000197	0.951857	0.891015	0.841055	0.900175	0.81601	0.786066	0.869977
335.219	1	0	0	1.56249	1.52428	1.57282	1.58949	2.27162	3.20154	3.84606
335.299	0	0.08	0.099367	1.09582	1.00647	0.956555	1.04838	0.994568	0.833412	0.943101
335.977	1	0	0.002674	2.01646	1.99415	1.87278	1.78704	1.94727	1.87294	2.20194
336.031	1	0.01	0.011818	1.07037	0.890585	0.742378	0.955613	0.675361	0.727687	0.821479
336.115	0	0.08	0.098133	1.09529	1.14261	1.05985	1.09907	0.926447	0.934022	1.00989
336.134	1	0	0.004138	1.43744	1.54072	1.75998	1.48838	1.06673	1.29492	1.15575
336.223	1	0	0	1.32258	1.30366	1.40342	1.57816	2.22876	3.20541	4.21189
337.039	1	0	4.4e-05	1.0411	0.860318	0.767253	0.873098	0.541043	0.618324	0.701723
337.042	1	0	0.00022	1.02961	0.879669	1.07333	1.07049	1.32569	1.17965	1.38785
337.081	1	0.01	0.011088	0.772743	0.474875	1.02283	1.28606	2.18911	2.62958	2.83123
337.09	0	0.04	0.05699	0.85429	0.842131	1.00884	1.10037	1.16275	1.35382	1.76211
337.126	1	0	0.003056	1.29692	1.38966	1.60056	1.32512	1.09859	1.07835	1.00304
337.137	1	0	0.000205	1.40766	1.67384	1.84511	1.43405	1.14148	1.58417	1.89871
337.235	1	0	0	1.96779	1.96964	1.77076	1.84322	2.83623	3.05278	3.67206
338.039	1	0	0.000144	1.4363	1.1239	1.21866	1.35983	2.50595	2.83581	4.14814
338.055	1	0	0	0.624584	0.414401	0.543068	0.34684	0.334217	0.305236	0.340143
338.087	1	0	0.001807	0.854777	1.51367	1.10756	1.03852	1.2585	1.74906	1.4308
338.093	0	0.3	0.333961	0.939881	1.02927	0.870995	1.13964	1.16209	1.22933	1.33893
338.248	0	0.11	0.128678	1.09966	1.02	0.985292	1.08337	1.07667	0.895793	1.04206
338.556	1	0	3.1e-05	0.62785	0.371128	0.553576	0.559161	0.596033	0.621789	0.695927
339.013	1	0	1.3e-05	0.885501	0.62555	0.821695	0.69844	0.648418	0.617555	0.710795
339.069	0	0.1	0.123518	1.07453	1.54518	1.46088	1.26852	0.768367	1.04093	0.760894
339.105	0	0.08	0.10171	1.15053	1.44265	1.50925	0.949553	0.879478	1.51768	1.34968
339.142	1	0	0.002674	1.25303	1.8844	1.91912	1.63814	1.48089	1.92916	1.65942
339.142	1	0	0	1.00923	1.28372	1.46651	1.60302	2.15602	3.48905	5.08837
339.162	1	0.02	0.030052	1.08041	0.904736	0.917996	0.969004	0.939629	0.804783	0.871119
339.214	1	0	0	2.17892	2.45191	1.64224	1.98242	3.41578	7.40967	8.52182
339.578	0	0.06	0.080522	0.873343	1.00006	0.861961	0.856975	1.09674	0.980121	1.15303
340.124	1	0	0	1.37041	1.61322	1.45692	1.73545	0.603317	0.541396	0.44432
340.196	1	0	5e-06	0.610137	2.075	2.18847	1.7221	3.98601	4.45821	5.36802
340.254	0	0.04	0.051278	0.980969	0.99518	1.04645	1.13557	1.06618	0.88676	0.89815
341.028	1	0	0.00122	0.831738	0.407765	0.568711	0.579188	0.556956	0.519446	0.391408
341.063	1	0.01	0.012219	0.758007	0.78057	0.765873	0.679583	0.785826	0.639441	0.627871
341.064	0	0.27	0.304005	0.942368	0.71509	0.928563	0.704828	0.685369	0.748071	0.756652
341.072	1	0	0.00089	0.998041	1.06064	0.980549	0.77807	0.664869	0.538578	0.605562
341.121	1	0	0.0006	1.55896	1.99528	2.0131	1.88316	1.73075	1.86756	2.29705
341.23	1	0	0	1.24953	0.997345	1.36794	1.92513	3.678	4.07803	5.97175
341.286	0	0.22	0.250137	1.06255	1.02386	0.978805	1.0652	1.10444	0.888042	1.00042
342.066	1	0	0.003533	0.886257	0.789931	0.910306	0.628449	0.650463	0.618179	0.526919
342.085	0	0.14	0.168349	0.708859	0.596922	1.06588	0.936274	1.26208	1.75693	1.01982
342.116	1	0	0.006249	1.46744	2.04166	2.10906	1.78738	1.24044	2.05505	1.35626
342.139	1	0	0	3.19798	3.83793	3.75041	4.40058	1.98909	1.14227	0.877953
342.176	1	0.03	0.045661	1.02168	1.10181	0.995104	1.16506	1.3083	1.12697	1.20438
343.022	0	0.47	0.491211	1.0595	1.33	1.12735	1.15959	1.0478	1.00124	0.871829
343.043	0	0.16	0.182589	1.25789	1.78177	1.39968	1.36669	1.20274	1.31391	1.11
343.069	0	0.35	0.375551	1.06683	0.920455	0.898395	0.861127	0.762574	0.805859	1.07489
343.102	1	0	0.000653	0.95376	0.859331	1.0575	0.851452	0.731146	0.725019	0.775414
343.137	1	0	0.001793	1.56495	2.49913	2.05527	1.6539	1.45671	1.50529	2.05545
343.137	1	0	3.9e-05	1.11758	1.48093	1.64685	1.4245	2.72221	3.84337	5.99124
343.173	1	0	0.000483	1.12858	1.80666	2.3144	1.57353	1.28115	2.13185	1.85949
343.173	1	0	0.00036	1.05419	1.51875	3.15869	1.66087	1.21985	2.3112	2.11638
343.173	1	0	0.002427	0.758816	1.18867	2.24889	2.05082	1.2685	1.18967	1.09756
343.295	1	0.02	0.034084	1.44138	1.19331	0.901728	1.59849	0.078527	0.108427	0.118807
343.58	1	0	6e-06	0.771033	0.711939	0.712071	0.814513	1.37114	1.67943	2.42081
344.047	0	0.05	0.070283	1.18929	1.39012	1.0856	1.19909	0.945381	0.861439	0.743222
344.086	1	0	6.5e-05	0.810912	0.687301	0.788688	0.726789	0.524562	0.592182	0.58835
344.176	1	0	0.000125	1.24004	1.90405	2.37925	1.62193	1.24161	2.0004	1.73302
344.255	1	0.02	0.023146	0.362849	0.581897	0.698683	0.482878	3.51127	4.42264	7.00176
344.549	1	0	1e-06	1.06208	0.849009	0.733141	0.848991	0.548692	0.417126	0.417363
345.068	0	0.07	0.083752	0.872613	1.36698	1.5539	1.28999	1.33797	1.90059	1.73344
345.094	1	0.01	0.021835	1.0194	1.06694	1.02859	1.10724	1.3862	1.09702	1.19596
345.095	1	0	0.000411	0.646533	0.68566	0.46666	0.539109	0.457143	0.439942	0.412003
345.116	0	0.12	0.146133	1.22972	1.45949	1.42225	0.979995	0.78276	0.943251	0.786913
345.152	1	0	1.3e-05	1.08152	1.3084	1.60977	1.97032	3.44613	6.27383	12.3252
345.152	1	0	0.004206	1.42509	2.52542	2.93828	1.79494	1.51095	2.03941	1.66426
345.189	1	0	0.000755	1.24479	1.81816	2.09157	1.70903	1.23836	2.21812	1.96656
345.214	1	0.02	0.030722	0.863186	0.863333	0.928757	1.11304	2.55183	2.26664	4.91851
345.539	0	0.07	0.093294	1.08993	0.718707	0.823258	0.95578	0.990298	0.959156	1.13984
346.044	0	0.05	0.063085	0.810088	0.807523	0.720997	0.758666	0.589592	0.666747	0.633018
346.052	1	0	1e-06	0.884599	0.716507	0.708504	0.657607	0.634476	0.537744	0.581952
346.055	0	0.13	0.155359	0.681022	1.34186	1.42105	1.50721	1.67099	0.980231	0.968232
346.072	0	0.15	0.171899	0.712333	0.896589	0.97434	0.758413	0.760319	1.12004	1.04149
346.126	1	0	0	1.45003	1.96635	1.91067	2.30837	3.66726	3.46817	4.20706
346.151	0	0.49	0.509515	1.0378	0.903758	1.21366	1.01748	0.948941	1.10494	0.990527
346.192	1	0	0.000777	1.1961	1.75042	2.04485	1.63762	1.32155	2.1611	1.96486
346.278	0	0.33	0.364193	1.01559	0.874575	0.867149	0.912298	1.07747	0.996156	1.0467
346.554	1	0.01	0.008658	0.870659	0.67176	0.777661	0.772354	0.789366	0.753478	0.807648
347.098	1	0.01	0.01665	1.36811	2.49736	2.16386	1.59223	1.35424	2.46596	1.87685
347.132	1	0	8.6e-05	0.879424	0.863019	1.04045	0.815474	0.629217	0.575128	0.444486
347.133	1	0	0.001995	0.937731	0.902934	0.951586	0.829073	0.665023	0.714516	0.663381
347.168	1	0.02	0.029939	1.22856	1.23922	1.4929	1.3237	1.24455	1.55948	1.3944
347.183	1	0.03	0.041524	1.11799	1.03967	1.01085	1.08962	1.06581	0.941783	0.96176
347.977	1	0	0.000102	0.890061	0.820034	0.721637	0.699699	0.730851	0.736542	0.762149
348.067	0	0.27	0.30122	1.08453	1.10546	0.947092	1.03243	0.947746	0.818835	0.928406
348.071	1	0	0.000321	0.807644	0.653996	0.788119	1.00066	0.462454	0.536131	0.658711
348.134	1	0	0.000492	0.866671	0.899454	1.0328	0.859942	0.742045	0.590134	0.55343
348.135	1	0	0.002613	0.852629	0.926985	0.838267	0.773124	0.72332	0.71518	0.735623
348.171	1	0.03	0.044278	1.22948	1.21218	1.46976	1.37424	1.24206	1.53554	1.51809
348.202	1	0	0.006589	0.720108	0.765989	0.894186	1.03886	1.14123	0.975877	1.10254
348.22	1	0	0.000409	0.766592	0.915786	0.903162	1.01569	2.28383	1.99367	2.87118
348.274	1	0	2.2e-05	1.01686	1.16767	1.17736	1.37057	1.68099	1.52501	1.71273
349.025	1	0	0.007531	0.900641	1.55572	0.952355	0.865366	0.779579	0.665109	0.5382
349.06	1	0	0.002404	1.06113	0.97067	0.964824	1.0242	0.963388	0.801384	0.879856
349.081	1	0.01	0.015966	1.22126	2.02956	1.31787	1.57769	0.81282	1.00871	1.01461
349.089	1	0	4e-06	0.958237	1.58572	1.40866	1.27294	1.50814	1.75128	2.23882
349.09	1	0	0.000789	1.40427	1.48579	1.20081	1.01096	0.832044	0.842572	0.810798
349.125	1	0.01	0.010294	1.45813	1.9614	2.0643	1.68506	1.11267	1.6885	1.46389
349.146	1	0	4.8e-05	1.43969	2.64445	2.80831	2.16562	2.33891	3.27354	2.92737
349.173	1	0.01	0.019212	1.28095	1.13147	1.2844	1.32934	1.10885	1.3257	1.17394
349.184	1	0	0.003731	1.11687	1.17794	1.06096	1.36862	1.44454	1.68181	1.56114
350.084	0	0.48	0.505383	1.01292	1.09148	1.23907	1.02197	0.991444	0.886141	1.2279
350.108	0	0.05	0.063354	0.950691	0.9762	1.34914	0.928363	1.23241	1.64892	1.22061
350.127	0	0.12	0.148161	1.1994	1.47677	1.45354	1.2842	0.954692	1.20704	0.998387
350.177	1	0	0.001696	1.08976	0.969617	0.984355	1.08042	0.830285	0.805745	0.954862
350.186	1	0	0.000121	1.30221	1.44285	1.32752	1.53821	1.61989	1.89139	1.8014
350.218	1	0	0.000341	1.41193	1.70451	1.91041	1.56406	1.93685	2.42101	2.06932
351.001	1	0.01	0.010286	0.865635	1.01334	0.84787	0.821211	1.49561	1.3892	1.51963
351.105	1	0	3.3e-05	1.00947	0.952672	0.898284	0.924595	0.704647	0.608325	0.612001
351.126	1	0	1e-06	0.742808	0.860768	0.691772	0.628017	0.590187	0.47201	0.423358
351.141	1	0	0.002688	1.50382	2.42457	2.45237	1.95018	1.35886	2.34997	1.6944
351.141	1	0	0	1.55314	1.46005	2.05965	2.66905	3.40402	4.97827	6.34896
351.214	1	0	0.000505	0.609381	0.687748	0.959525	1.13744	9.99782	7.2681	9.67902
351.288	0	0.21	0.235842	0.980795	1.06549	0.969899	1.03683	0.959018	0.848457	0.988728
352.044	1	0	3e-06	1.05098	0.875444	0.667565	0.907751	0.461868	0.241985	0.340116
352.052	0	0.06	0.080339	0.913221	0.87993	0.934537	0.693453	0.532506	0.643865	0.614605
352.055	1	0	5e-06	0.814115	0.645334	0.845637	0.5084	0.419375	0.551139	0.47598
352.108	1	0	8e-06	0.980543	0.852111	0.881238	0.89383	0.682275	0.57026	0.582183
352.197	1	0	7.5e-05	1.33575	1.43182	1.64541	1.71435	1.5857	1.70093	1.53232
352.262	0	0.23	0.260427	1.16193	1.00863	1.0205	1.09871	1.03232	0.965829	0.964243
352.546	1	0	1.3e-05	1.0749	0.882279	0.682981	0.904307	0.521864	0.47879	0.342178
352.554	0	0.39	0.422937	0.868354	0.942004	0.931339	0.835555	0.756615	0.704304	0.807568
353.039	1	0	1e-05	1.11719	0.850889	0.935793	0.869929	0.775716	0.621706	0.646893
353.084	0	0.12	0.140304	0.923364	0.981632	1.05193	0.946987	0.843789	0.805148	0.683903
353.084	0	0.12	0.146857	1.06016	1.3675	1.23545	1.13533	0.797213	1.07126	1.0502
353.085	1	0	0.002763	0.99307	0.831371	0.825599	0.930647	0.784778	0.667561	0.67295
353.122	1	0.02	0.030636	1.34406	1.57833	1.70269	1.43766	1.27535	1.719	1.3489
353.123	0	0.08	0.099032	1.03667	0.869019	0.920304	0.967296	0.79603	0.785456	0.803057
353.157	1	0	0.001686	1.16427	2.39928	2.36433	1.51094	1.72713	2.75361	1.88295
353.158	0	0.05	0.060554	1.15444	3.44762	3.52749	1.08523	0.798883	1.86055	1.17215
353.23	1	0	1e-06	1.0645	1.16638	1.6972	2.27333	7.83849	6.87315	8.18386
353.264	0	0.12	0.148562	1.06693	0.890587	0.999181	1.07923	0.993664	0.838593	0.96709
354.087	1	0	0.000125	0.928594	0.942597	0.925838	0.813792	0.681977	0.628288	0.52939
354.088	1	0	3.7e-05	0.967871	0.807123	0.727513	0.712649	0.766293	0.588309	0.700177
354.107	1	0	0.000842	0.880375	0.773308	0.729225	0.741071	0.599458	0.610285	0.596986
354.127	0	0.09	0.106312	1.05335	1.06952	0.980972	1.04856	0.847288	0.889364	0.956428
354.139	1	0	0.002646	1.06215	0.961837	1.01982	1.06594	0.863727	0.82941	0.742117
354.234	1	0	0.000202	0.662044	0.739727	0.81964	1.1956	3.98799	3.47589	4.43242
354.24	0	0.15	0.176313	1.16973	0.936706	0.966071	1.10879	1.03522	0.831209	1.06936
354.609	1	0	0.000208	0.8529	0.897014	0.664146	0.745952	0.537579	0.457032	0.390513
354.682	1	0.01	0.017924	1.06665	1.51417	1.05748	1.28367	1.85213	1.28452	1.42125
355.064	1	0	0	0.760299	0.434265	0.671673	0.585159	0.492744	0.440322	0.489044
355.064	1	0	5e-06	0.924748	0.745372	0.743864	0.631556	0.535725	0.446732	0.391974
355.064	1	0	0.000509	0.943411	0.888371	1.02835	0.787661	0.647918	0.748835	0.655519
355.1	1	0.03	0.043973	1.09025	2.64356	1.77844	1.44312	1.31895	1.96752	1.24316
355.13	1	0.03	0.041731	1.07798	1.01763	1.07486	1.02217	0.820301	0.927464	0.948355
355.136	1	0	1.6e-05	1.50399	2.47181	2.23694	2.20009	2.19389	2.32294	3.04223
355.139	0	0.12	0.147505	0.956531	1.09736	1.1415	0.903703	0.792481	0.86367	1.06762
355.173	1	0	0.002155	1.3033	1.55054	2.45232	1.79458	1.30448	1.65938	1.5785
355.197	1	0	7.1e-05	0.692705	0.762812	0.878081	0.92521	1.23591	1.89525	2.27344
355.232	1	0.01	0.013708	1.11056	0.959377	0.974292	1.01883	0.9649	0.80892	0.867751
356.019	1	0.02	0.033331	1.3159	1.143	1.0018	0.922587	1.32833	1.23563	1.57193
356.067	1	0	0	0.739479	0.423233	0.662342	0.563485	0.50367	0.439366	0.475053
356.067	1	0	5.5e-05	0.931854	0.825576	0.979352	0.710005	0.607284	0.677443	0.627782
356.067	1	0	3e-06	0.869973	0.755977	0.779045	0.680357	0.52452	0.43255	0.417737
356.103	0	0.04	0.051046	1.15844	2.53479	1.62093	1.54986	1.27929	0.966026	1.22014
356.118	1	0	0.003347	1.02017	1.70434	1.6443	1.31313	1.37492	1.34953	1.13298
356.139	1	0	8e-06	1.1807	1.62337	1.7553	1.59423	1.56199	1.73358	1.96284
356.155	1	0	0	3.73191	4.49662	3.77357	4.68057	1.39961	1.02311	0.619407
356.176	1	0	0.001159	1.43918	1.63493	2.45119	1.85965	1.59438	2.55498	2.30735
357.025	1	0	4.1e-05	0.87612	0.424451	0.513597	0.567905	0.421787	0.392672	0.505663
357.036	1	0	0.001224	0.989076	0.742598	0.932398	0.750805	0.681908	0.705304	0.767764
357.058	1	0	0.008391	0.987628	1.02785	1.01437	1.10454	0.81923	0.712123	0.536178
357.058	1	0	0.00019	0.870394	0.714052	0.851508	0.668229	0.571944	0.48881	0.494275
357.066	0	0.33	0.360231	1.38727	0.730397	1.38769	0.716161	1.55305	0.760328	1.20366
357.115	1	0.01	0.01859	1.15183	1.63221	1.53934	1.27056	0.921735	1.19521	0.734759
357.118	1	0	0.006257	0.952585	0.764228	0.897453	0.855933	0.669234	0.689253	0.777647
357.152	1	0	2.6e-05	1.00724	1.47096	1.80517	1.38686	2.03264	3.7111	5.3766
357.152	1	0	8.8e-05	1.60668	2.47487	1.98737	2.06614	1.89569	2.43662	2.31643
357.188	1	0	0.005718	1.33693	1.86731	2.28789	1.69676	1.4523	2.3907	1.69572
357.226	1	0	0	1.08873	1.45652	1.54424	1.74994	2.70714	1.75068	3.31186
357.261	1	0.03	0.042361	2.04759	1.93646	1.25789	2.58181	0.07453	0.124521	0.205364
358.111	1	0	2.2e-05	1.12821	1.85591	1.38044	1.38129	1.80489	1.65157	1.6826
358.134	1	0	1e-06	1.66293	2.06147	2.78066	2.0327	1.92214	1.93248	1.49544
358.15	1	0.03	0.046847	1.12457	1.70846	1.58718	1.28959	1.32594	1.53489	1.46039
358.151	1	0.03	0.036988	1.17878	1.06883	0.955855	1.05615	1.01667	0.914295	0.954273
358.155	1	0	4e-06	0.747964	1.20878	1.29563	1.36909	1.98833	2.82425	4.28951
358.156	1	0	0.000346	1.45593	2.36377	1.93895	1.90897	1.67379	2.11013	1.78535
358.192	1	0	0.003213	1.33121	1.87585	2.25183	1.69736	1.36597	2.3291	1.64241
358.264	0	0.09	0.111064	2.02792	1.97201	1.20754	2.48607	0.225907	0.195294	0.25028
359.038	0	0.06	0.080242	1.05838	2.15196	1.62957	1.27776	1.02271	1.39811	1.02581
359.061	0	0.18	0.208201	1.30576	1.60882	1.42564	1.24794	1.01929	0.718377	0.665119
359.091	0	0.17	0.195848	0.885068	1.19057	1.40077	1.0898	0.997559	1.35611	1.39307
359.094	1	0	0	0.613221	0.558765	0.622165	0.491384	0.411246	0.377503	0.411266
359.111	1	0	8.1e-05	0.774536	0.729959	0.872238	0.649438	0.475075	0.631807	0.504959
359.131	0	0.06	0.082581	1.26942	1.45077	1.50653	1.33055	0.811158	1.13386	0.938639
359.168	1	0	0	1.26584	1.96457	3.05566	6.43119	10.2987	22.6849	28.9792
359.168	1	0	0.003037	1.37369	2.20363	2.39532	1.62282	1.13447	1.72915	1.58367
359.204	1	0	0.006652	1.3868	1.64343	1.90699	1.53704	1.14857	1.89888	1.31072
360.041	1	0	0.005109	1.24643	1.80824	1.32354	1.20122	1.46908	1.53718	1.61711
360.064	0	0.33	0.361645	1.14867	1.30628	1.31994	1.09317	0.96683	0.734445	0.868651
360.068	0	0.81	0.821888	0.886061	1.04201	0.988962	0.937103	0.917298	0.887012	0.819059
360.09	1	0.02	0.022803	0.84542	1.05727	0.821993	0.721647	0.70182	0.692747	0.665432
360.113	1	0	9.4e-05	0.742859	0.712378	0.853248	0.619461	0.465308	0.628057	0.491761
360.15	1	0	0.000595	1.46771	1.18242	1.32445	1.3012	1.71081	1.08837	0.814294
360.171	1	0	0.000879	0.918045	1.04519	1.00612	2.44224	3.19773	8.54478	8.17079
360.207	1	0	0.004101	1.42014	1.6456	1.90911	1.52865	1.25038	1.83662	1.49349
360.591	0	0.19	0.218745	0.990963	1.22736	0.94364	0.932904	0.888263	0.775476	0.823385
361.063	1	0	4.1e-05	2.40262	1.85881	2.2783	1.5591	0.846866	1.49859	1.27641
361.107	1	0	0.002517	1.3572	1.68541	1.1576	1.78399	1.18696	1.19573	1.19281
361.108	1	0.03	0.046942	1.09208	1.2578	1.26109	1.39209	1.2127	1.08723	1.21211
361.147	0	0.08	0.09572	1.15308	1.22562	1.43273	1.2691	1.0554	1.17941	1.02014
361.182	1	0	0.001692	1.38468	1.8653	2.5031	1.7087	1.38573	2.27001	1.72786
361.269	0	0.07	0.092098	1.07987	1.00566	0.928689	0.966831	1.0176	0.838205	0.948259
361.308	0	0.09	0.112064	1.05872	0.896093	0.929579	1.00545	1.21727	0.845843	0.984562
362.066	1	0	8e-06	0.895116	0.731601	0.844406	0.589313	0.349356	0.562102	0.501397
362.097	1	0	0	0.981056	0.647563	0.619685	0.594022	0.343718	0.39763	0.369879
362.147	0	0.23	0.264574	1.09688	1.2611	1.10326	1.19917	1.04868	1.05908	1.08387
362.598	1	0	0	0.97961	0.626969	0.562244	0.585184	0.56905	0.468456	0.458598
363.113	1	0	0.00088	1.01398	1.11807	0.785108	0.82021	0.576151	0.628973	0.640658
363.126	0	0.13	0.149734	1.11829	1.93799	2.21428	1.14311	0.843148	1.65922	0.943605
363.141	1	0	0.006235	1.40661	1.58648	1.83572	1.21995	0.811268	1.29831	1.44828
363.142	1	0	1.6e-05	1.15407	1.84387	2.05914	1.84855	1.80655	2.04567	2.23601
363.163	1	0	2.5e-05	1.72368	1.92423	2.28837	1.97911	1.67897	2.32543	2.49037
363.251	1	0	0	1.57753	1.3612	1.38863	1.48832	1.52768	1.41513	1.69311
363.289	0	0.09	0.106578	1.0876	1.03436	0.996395	1.07918	1.0312	0.908538	1.00551
364.124	1	0	0.003979	1.35186	2.32327	2.28721	1.78059	1.91114	3.36648	2.23049
364.16	0	0.35	0.376589	1.1233	1.01169	1.10022	1.07941	0.932026	0.981199	1.24499
364.198	0	0.36	0.3936	1.1035	0.98489	0.895853	1.0891	1.02905	0.940238	1.04893
365.027	0	0.15	0.179225	0.831047	1.70215	2.1227	0.786333	0.757951	2.04853	1.17232
365.08	1	0	7.5e-05	0.718503	0.370807	0.496021	0.478579	0.427476	0.42324	0.414979
365.087	1	0	1e-05	1.3748	1.90488	1.68243	2.04114	4.00578	2.6574	2.22404
365.106	1	0	0	0.818982	0.643791	0.560546	0.632902	0.465468	0.483469	0.490243
365.12	1	0.01	0.020492	1.24526	1.34535	1.4387	1.14117	0.882722	1.10744	1.00425
365.157	1	0	0.003074	1.43145	1.84612	2.1804	1.79318	1.21305	1.67487	1.62736
365.181	1	0	0	1.41197	2.10352	1.88816	1.64957	2.5103	3.5	6.15311
365.277	1	0.01	0.01499	1.42762	1.27527	0.930739	1.61013	0.119034	0.195122	0.243575
366.031	0	0.11	0.138155	1.02873	1.82995	2.01629	1.15524	1.48161	2.01263	1.38701
366.071	1	0	0.00707	1.31597	2.03235	1.56848	1.36854	1.17317	1.50302	1.39188
366.083	1	0	1.3e-05	0.759586	0.467796	0.579198	0.627446	0.436628	0.395044	0.428497
366.109	1	0	0	0.79845	0.622421	0.540092	0.61823	0.457113	0.471363	0.489459
366.23	0	0.21	0.240767	1.24094	1.24307	0.985686	1.20411	0.503244	0.417046	0.436726
366.573	0	0.09	0.112123	1.39631	1.55914	1.24936	1.08607	1.20271	1.11995	1.19007
367.082	1	0	0.000529	0.931792	0.730046	0.853627	0.782767	0.670409	0.617956	0.641422
367.101	1	0	0.00024	1.03776	1.06988	0.937066	0.939228	0.848176	0.669182	0.726399
367.112	1	0	0	0.76694	0.73146	0.65617	0.705726	0.578205	0.655409	0.60854
367.136	1	0	0.001323	1.45922	1.45617	2.2515	1.67097	1.34397	1.85045	2.26009
367.173	1	0	0.001156	1.13348	1.71026	1.75981	1.31519	1.28293	1.99569	1.68498
367.246	1	0	7e-06	1.34503	1.26077	1.28946	1.33215	1.70175	1.67716	1.6926
367.336	0	0.55	0.571608	1.09292	0.977645	1.00052	0.988442	1.39398	0.776797	0.962298
368.003	1	0	0.000572	0.919365	0.532168	0.57154	0.565356	1.01702	1.02539	1.29603
368.078	1	0	2e-06	0.802137	0.698616	0.64946	0.575047	0.532901	0.381189	0.485718
368.098	1	0	9e-06	1.28817	2.25001	1.98377	1.59145	1.77575	2.54003	2.40082
368.155	0	0.35	0.383224	1.01047	0.972771	1.12481	1.1494	0.963405	0.882625	0.998562
368.237	0	0.84	0.850581	1.0057	0.966327	0.953452	0.914801	0.875997	1.00161	1.06955
369.049	1	0	7.4e-05	1.14593	1.70327	1.42999	2.0116	1.48647	1.83913	2.11159
369.079	0	0.3	0.329338	1.43532	1.29863	1.4138	1.27496	1.23057	1.13412	1.40045
369.085	1	0	0.003968	1.06791	1.61275	1.62028	1.50752	1.3113	1.60188	1.66273
369.097	1	0	7e-06	0.8724	0.882445	0.655214	0.6355	0.559949	0.421481	0.515657
369.113	1	0	1e-06	1.13432	1.24531	1.46555	1.87691	2.00062	2.21557	2.60047
369.152	1	0	0.000142	1.23079	2.1058	1.95152	1.59	2.14927	4.39466	4.89848
369.153	1	0	0.000591	1.41537	2.00095	2.0888	1.7737	1.5849	1.95589	1.54206
369.153	1	0	0.000804	2.08522	0.590241	1.14823	0.876039	0.43559	0.893863	0.735976
369.189	0	0.05	0.068918	1.16208	1.37332	1.59115	1.18873	1.00308	1.51099	1.31364
369.397	0	0.69	0.702494	1.18269	0.909488	1.00485	1.06157	0.890577	0.936786	0.988564
370.052	1	0.01	0.009822	0.96521	1.20618	1.11086	1.47971	1.19279	1.46971	1.60959
370.083	0	0.08	0.102539	1.32475	2.05245	1.64041	1.41714	1.08309	1.59966	1.37852
370.171	1	0	0	0.85578	1.06981	1.59396	2.28728	6.80211	7.00091	6.0669
370.202	1	0	0	1.86119	1.84136	2.24519	2.47971	6.82906	5.6165	9.18739
370.243	0	0.26	0.286654	0.970087	0.769962	0.950494	1.03248	0.679573	0.788295	0.752233
371.028	1	0	0.001351	0.912743	0.778005	0.92008	0.746583	0.682975	0.810027	0.937093
371.038	0	0.09	0.112123	0.792404	0.625316	0.808448	0.737107	0.829838	0.831791	0.757611
371.091	1	0	0.002141	1.03471	1.13412	0.895224	1.16062	0.989433	0.732196	0.68653
371.131	1	0	0.002533	1.46415	1.88236	2.0192	1.62611	1.40655	2.03167	1.93684
371.168	1	0.03	0.036105	1.29306	1.43918	1.64653	1.37627	0.89683	1.13585	1.01863
371.168	1	0	1e-06	1.11784	1.39476	2.86696	5.78148	11.1973	22.8787	35.604
371.204	1	0	0.000328	1.37209	1.90889	2.60283	1.65711	1.46986	2.782	2.09009
371.206	1	0	0.001608	1.29091	2.74224	2.5652	1.73653	1.51098	3.50296	2.37395
371.277	1	0.01	0.015893	1.79217	1.72571	1.1186	2.33196	0.081286	0.111908	0.115997
372.097	1	0	0.000208	1.17699	0.882695	0.823445	0.9043	0.711498	0.671032	0.649351
372.117	1	0	0.00359	1.03393	1.23474	0.896455	0.91151	0.673043	0.697678	0.640389
372.171	1	0	0.001254	1.10902	1.47447	1.14267	1.69564	3.33653	7.84196	12.3062
372.208	1	0	4.9e-05	1.25886	1.90027	2.13828	1.77743	1.86605	2.84482	2.13472
372.281	1	0	0.000507	1.93363	1.91334	1.15083	2.26677	0.116695	0.124523	0.169123
372.944	0	0.16	0.189623	0.968347	0.960943	1.00299	1.18311	0.893926	0.925499	0.970207
372.985	1	0	7e-06	0.878462	0.838641	1.35249	0.853232	2.52366	3.53041	5.03553
373.022	1	0	0.007185	0.853266	0.955895	0.76964	0.667045	0.748397	0.814042	0.724268
373.096	0	0.51	0.534436	1.08194	1.00426	0.972145	1.0789	1.21892	0.87897	1.11014
373.147	1	0	0.007494	1.52977	2.02881	1.97999	1.84535	1.26999	1.34046	1.34363
373.147	1	0.03	0.040205	1.09024	1.72884	1.83364	1.34254	1.03574	1.64667	1.27552
373.184	1	0	0	0.996809	1.50831	4.34718	13.3515	26.0447	47.2198	62.9214
373.184	1	0.01	0.014436	1.40591	2.63649	2.2803	1.55958	1.37215	2.72073	1.72815
373.22	1	0	0.003005	1.23914	1.90138	2.32828	1.67713	1.22577	1.95994	1.53216
373.238	0	0.12	0.139771	1.48031	1.26156	1.19997	1.25828	0.606412	0.477541	0.472688
373.307	0	0.27	0.298431	1.16446	1.12692	1.11324	1.20579	1.1931	1.06582	1.18081
373.74	1	0	0.006861	1.28326	1.09036	1.08926	1.03075	0.539818	0.33587	0.390301
374.057	1	0	0.000505	1.11935	0.924105	0.798556	0.978414	0.797607	0.571191	0.674504
374.142	0	0.47	0.493144	1.17409	1.20978	1.28071	1.14711	0.941846	1.0937	0.921533
374.146	1	0.03	0.040141	1.00433	1.12052	1.31071	1.05189	1.40339	1.16426	1.13419
374.187	1	0	3e-06	1.29578	2.13814	1.36969	4.53846	8.5726	17.5759	23.1889
374.202	1	0	2.9e-05	1.20148	1.49737	1.92508	1.74226	2.30422	1.94138	2.5246
374.223	1	0	0.001435	1.28141	1.85475	2.27618	1.62495	1.46946	1.85871	1.83386
374.941	0	0.16	0.18495	0.931312	0.941424	0.945905	1.16407	0.898464	1.01974	0.963686
375.039	1	0.01	0.018232	1.08133	0.912848	0.839548	0.946742	0.923652	0.716493	0.812103
375.075	1	0	0.003383	0.895686	0.874642	0.848215	0.770406	0.808707	0.778115	0.798771
375.085	0	0.13	0.152672	1.05685	1.04838	0.968844	0.777495	1.07158	0.889498	0.826753
375.105	0	0.58	0.597822	1.26467	1.24103	0.95507	1.13487	1.03263	0.914169	0.956967
375.127	1	0	0.000422	0.871581	0.982096	0.899422	0.778553	0.558556	0.587476	0.571141
375.162	1	0	0.00111	1.41585	2.16809	2.23366	2.05024	1.57057	2.12158	1.98979
375.198	1	0	0.001385	1.21993	2.20549	1.96655	1.41571	1.29601	2.25636	1.95205
375.199	1	0.01	0.009276	1.34501	1.48772	2.08576	1.89944	1.64704	1.97485	1.69383
375.3	0	0.05	0.071418	1.11061	1.049	1.01926	1.11465	0.99653	0.943859	0.913254
375.328	0	0.15	0.181161	1.08569	1.02664	0.950617	1.09152	0.989608	0.922431	0.951409
376.109	1	0	0.000482	1.02461	0.915376	0.845339	0.902576	0.823274	0.677929	0.6611
376.196	1	0.03	0.042465	0.647609	1.06524	1.31763	1.0191	1.04806	2.48226	2.22261
376.202	1	0	0.00201	1.45352	1.39839	1.9513	1.62916	1.17835	1.7676	1.78933
376.938	0	0.05	0.066082	0.910696	0.870419	0.928092	1.12946	1.04022	1.04046	0.960329
377.046	1	0	3.8e-05	0.910588	0.756658	0.825983	0.68471	0.812198	0.824559	1.00359
377.102	0	0.56	0.578553	0.816583	0.90206	0.790184	0.960518	0.778317	0.783823	0.880552
377.149	1	0	1e-06	1.78304	1.51127	3.20506	2.76419	2.31165	3.11152	4.21235
377.179	1	0	0.002452	1.51863	2.07172	2.49313	1.97031	1.40777	2.59045	1.91846
377.198	0	0.27	0.297217	1.02271	1.00202	0.933656	1.02793	0.990738	0.90977	0.956083
377.211	0	0.27	0.302893	1.11494	1.03781	0.937247	1.05326	1.00219	0.952451	1.04656
378.105	0	0.6	0.6213	0.904786	0.875661	0.770749	0.957827	0.802326	0.844182	0.869906
378.125	1	0	0.002767	0.978816	0.880029	0.799646	0.997561	0.809688	0.669512	0.690029
378.183	1	0	0.000744	1.50731	2.14705	2.06225	1.80675	1.6473	2.61784	2.09166
378.222	1	0	0.001423	1.05117	0.978059	0.925673	1.07065	0.837968	0.808055	0.878734
379.018	1	0.02	0.022655	0.842972	0.98253	0.859124	1.31257	1.20325	1.03347	1.25081
379.064	1	0.01	0.014236	1.77655	1.61188	1.52218	1.92043	1.318	1.08128	1.11112
379.081	0	0.72	0.732964	0.953882	1.19224	1.0315	0.908711	0.912336	0.874374	0.915409
379.1	1	0	0.005021	0.930903	0.890778	0.895858	0.925333	0.932731	0.712398	0.702492
379.101	0	0.41	0.443006	1.14952	1.00828	0.971491	1.16763	0.780771	0.920635	1.02725
379.119	1	0	0.000698	1.26847	1.44805	1.20051	1.60044	1.38948	1.4204	1.57494
379.137	1	0	0.006831	0.944089	0.864424	0.899664	0.876759	0.788567	0.678211	0.681036
379.157	1	0	0.003162	1.75351	2.24407	2.44639	1.7813	1.59392	1.99673	1.71067
379.173	0	0.14	0.169171	1.06032	1.31992	1.50693	1.16833	0.949013	1.04773	1.01465
380.039	1	0	1.2e-05	1.01361	1.18866	1.28632	1.43742	2.50964	1.46612	1.52396
380.104	1	0	0.002073	0.921329	0.842564	0.872203	0.842107	0.926463	0.713216	0.733584
380.121	1	0.02	0.028346	1.10492	1.17823	0.994476	1.27908	1.19591	1.10359	1.34657
380.14	1	0	0.006381	0.939871	0.867129	0.876933	0.867849	0.778519	0.656697	0.691769
380.16	1	0	0.001575	1.79349	2.27799	2.45847	1.94399	1.45606	2.19202	1.85903
380.246	0	0.29	0.322876	1.41752	1.24324	0.910671	1.50646	0.66157	0.581746	0.562225
381.043	1	0.01	0.016041	1.26966	1.28061	1.3284	1.07748	0.686621	0.461783	0.433625
381.079	1	0	0.000301	0.754721	0.408064	0.583435	0.586134	0.647695	0.598642	0.648982
381.115	1	0	0.003383	0.911162	0.809568	0.946505	0.901527	0.653796	0.631677	0.751291
381.151	1	0.01	0.010356	1.17813	2.04325	1.63725	1.38343	1.02856	1.72228	1.32394
381.189	1	0	0.002422	1.26588	1.46883	1.88218	1.45307	1.31993	1.69716	1.60769
381.557	1	0.02	0.024405	0.593077	0.377656	0.401618	0.383071	0.517965	0.399219	0.353434
382.019	1	0	4.1e-05	0.902521	0.680002	0.698333	0.694784	1.30103	1.33974	1.33606
382.046	0	0.24	0.273975	1.24067	1.23416	1.10499	1.04135	1.23724	1.17399	1.4545
382.082	1	0	0.000368	0.732791	0.399061	0.56889	0.563884	0.643249	0.579131	0.654122
382.118	0	0.15	0.175661	0.913318	0.862565	0.977723	0.963845	0.776821	0.78355	0.700229
382.259	1	0	0.00019	0.54516	0.694389	0.690883	0.749076	0.974356	0.828512	0.87374
382.928	0	0.42	0.449336	0.918548	0.960678	0.858594	1.11616	0.917888	0.912513	0.973918
383.065	1	0.01	0.009546	1.22318	1.0351	0.922086	0.94548	1.04251	0.731875	0.664399
383.077	1	0	2e-06	0.73523	0.43349	0.608746	0.52818	0.569779	0.415497	0.458554
383.115	1	0	0	0.770586	0.616217	0.514482	0.516629	0.381554	0.346564	0.438006
383.145	1	0	0.007051	1.0208	1.51877	1.69714	1.17135	1.07724	1.69342	1.68082
383.204	1	0	0.0025	1.2521	1.49527	2.16637	1.54712	1.32639	1.87526	1.59624
383.229	1	0	3e-06	0.767857	1.25023	1.10092	1.18221	3.04545	4.47192	5.39576
383.277	1	0	0.002064	1.09217	1.16972	1.78763	1.39052	1.36426	3.56408	2.96504
384.038	0	0.86	0.864627	1.20577	0.957322	0.988418	0.865333	0.99001	0.840839	0.978533
384.079	1	0	3e-06	0.66193	0.529408	0.650409	0.634261	0.58857	0.668376	0.639298
384.148	1	0	0.00049	1.16127	1.53717	1.4419	1.30266	1.4787	1.76064	1.72238
384.15	1	0	0	1.16075	1.21194	1.72097	1.81656	2.4824	2.38987	2.31853
384.309	0	0.16	0.18265	1.07173	0.989758	1.02594	1.05254	1.02042	0.856166	0.957306
384.988	1	0	2e-06	0.806071	0.818092	0.807692	1.02703	1.88541	2.30924	3.51774
385.045	1	0	0.000272	0.957871	0.732797	0.770891	0.6946	0.642136	0.544594	0.597561
385.045	1	0	2.7e-05	1.01811	0.981861	0.907592	0.815416	0.626954	0.644372	0.701504
385.061	1	0	7e-06	0.543711	0.614783	0.409527	0.352717	0.4059	0.364874	0.332896
385.148	0	0.44	0.468084	1.03806	1.11971	1.26706	0.991892	0.879212	1.24961	1.23355
385.148	1	0	0.006767	1.14587	1.37695	1.23512	1.36206	0.939203	1.00867	0.964729
385.183	1	0.01	0.018886	1.37797	1.87457	2.12312	1.39359	0.975845	1.71526	1.43937
385.184	1	0	1e-06	1.72502	1.72954	2.75127	5.88932	9.66072	17.7504	26.9726
385.22	1	0	0.002318	1.33023	1.47761	2.24579	1.76669	1.44622	2.06604	1.80524
385.244	1	0	0.00242	0.553543	1.27382	1.22144	1.1333	3.28005	3.83094	5.41913
385.304	0	0.18	0.211643	1.07309	1.05826	1.04448	1.07504	0.99636	0.937092	0.954191
385.993	1	0	0	0.746928	0.411372	0.496556	0.359509	0.402434	0.339041	0.391206
385.993	0	0.06	0.078514	1.31654	0.984048	1.16989	0.902023	0.843835	0.950736	0.996741
386.048	1	0	1.7e-05	0.876572	0.743803	0.718354	0.736891	0.594521	0.65297	0.748536
386.077	0	0.05	0.069189	1.09577	1.39791	0.960078	1.3235	1.26675	0.824114	1.27713
386.151	1	0	0.001208	1.14514	1.34278	1.27873	1.42041	1.19857	0.820563	0.799708
386.151	0	0.42	0.446466	1.10516	1.0984	1.25104	0.98014	0.875879	1.21307	1.2281
386.165	1	0	0	1.11548	1.29224	1.52323	1.42799	1.96698	2.37106	2.20359
386.224	1	0	0.000799	1.24845	1.43409	2.1989	1.71556	1.84368	1.83078	1.76077
386.296	1	0	0.00679	1.52135	1.47912	0.917986	1.75013	0.363376	0.332826	0.363852
386.923	0	0.06	0.072655	0.99575	1.05208	0.983507	1.06459	1.20443	1.68727	1.71271
387.001	1	0	0.000222	1.04947	0.866989	1.00707	0.75575	0.605273	0.715062	0.932505
387.001	0	0.04	0.055155	0.920605	0.808016	0.807182	0.837545	0.937622	0.925668	0.999231
387.056	1	0	0.000881	0.957622	0.790688	0.915128	0.793844	0.726089	0.708809	0.851302
387.057	1	0	0.00731	1.19338	1.25652	1.15001	1.11245	0.758162	0.964645	0.680133
387.14	1	0	0.005043	0.848328	1.66949	1.76429	1.15832	1.10175	2.04223	2.06145
387.163	1	0	0.002884	0.934183	1.33712	1.41613	1.13455	1.39194	2.45617	3.00159
387.163	1	0	0.001686	1.13939	1.28917	1.21665	1.29611	1.20683	0.871292	1.01687
387.18	0	0.07	0.091954	1.26332	0.903082	1.04904	0.93968	0.893281	0.804339	0.88042
387.199	1	0.01	0.008945	1.30622	2.00461	2.1787	1.65976	1.31123	2.10188	1.69558
387.199	1	0	2.2e-05	0.428065	1.05987	0.760642	1.07098	2.30687	3.90995	6.52218
387.236	1	0	0.000446	1.27325	1.50677	2.07442	1.71018	1.36581	1.96982	2.08085
388.08	0	0.45	0.477558	1.28684	1.12912	0.956882	0.985119	1.07864	1.0564	0.991475
388.145	1	0	7e-06	1.43898	1.80424	1.91869	1.65482	1.69239	1.59291	1.88582
388.166	1	0	0.005683	1.08102	1.27463	1.20879	1.21749	1.22211	0.952714	0.995505
388.181	1	0	0.001386	0.794591	0.775261	0.756507	0.705457	0.828579	0.688635	0.881357
388.203	1	0	0.001876	1.33967	2.01066	2.12214	1.60772	1.55116	2.19762	1.94837
388.239	1	0	0.00111	1.2627	1.41644	1.84389	1.45854	1.31628	1.74188	1.69125
388.243	0	0.24	0.26682	1.52826	1.19661	1.23947	1.2286	0.282548	0.262154	0.257775
388.745	0	0.04	0.056398	1.18599	0.887341	0.909067	0.817516	0.569032	0.449657	0.472289
389.018	1	0.01	0.014755	1.30418	1.59839	1.32207	1.28358	1.23694	1.11595	0.944324
389.02	1	0	0.00032	0.93107	1.08914	0.817264	0.895192	0.808293	0.657537	0.666617
389.085	0	0.16	0.181639	0.978417	1.07492	0.736426	1.04504	0.818216	0.629864	0.940969
389.178	1	0	3e-05	1.13295	1.56633	1.59195	1.88503	1.88637	3.75396	4.37953
389.216	1	0	8.2e-05	1.51417	2.23438	2.15424	1.60342	1.73065	2.56621	2.61734
389.287	0	0.08	0.104679	0.971812	1.02335	0.949507	1.05823	1.05038	0.85854	0.918719
390.022	0	0.2	0.231179	1.13701	1.39528	1.15518	1.12243	1.09591	1.0083	0.921958
390.088	0	0.33	0.360859	0.97834	1.08764	0.76116	1.09384	0.857028	0.729623	0.998648
390.103	1	0	0.000125	1.2507	1.12987	0.979645	0.946963	0.330568	0.518381	0.366253
390.291	0	0.09	0.11644	1.08157	1.02459	0.994312	1.0601	1.05129	0.924214	0.988123
390.913	1	0	0.002621	1.0733	1.12428	0.907467	1.12214	1.00323	0.911691	0.908015
391.034	1	0.01	0.010649	1.29173	1.38318	1.27053	1.36897	1.16616	1.10076	1.29546
391.099	1	0	0	0.623769	0.665023	0.925035	1.08228	1.64389	2.6559	2.13794
391.137	1	0.01	0.010286	0.902414	3.71618	2.97086	2.07883	1.17704	3.08069	1.35342
391.158	1	0	0.00021	1.53754	1.94242	2.47024	2.00424	1.49943	2.86234	2.15986
391.193	1	0.02	0.025498	1.24599	1.57423	2.02588	1.45163	1.35123	2.21674	1.55567
391.194	1	0.02	0.031415	1.44578	1.7049	2.20704	1.71665	1.39181	1.91711	1.83167
391.987	1	0	2e-05	0.898916	0.76689	0.702527	0.707685	0.687046	0.635847	0.661114
392.035	1	0	0	1.07256	0.712435	0.759363	0.587881	0.495262	0.480371	0.40452
392.084	0	0.07	0.092928	1.05129	0.878818	0.858299	0.993048	0.889284	0.880973	0.867906
392.14	1	0.02	0.035529	0.898196	3.49528	3.02002	1.95191	1.12895	3.10713	1.02391
392.197	0	0.12	0.146115	1.13807	1.29789	1.73375	1.1677	1.08143	1.62873	1.33243
392.198	1	0	0.000208	1.38688	1.85028	2.11378	1.65858	2.04408	2.14155	3.61346
392.907	0	0.12	0.143411	1.04454	1.06075	0.975068	1.01846	1.47475	1.2471	0.736379
393.034	1	0	1e-06	1.14147	1.85162	1.98271	1.56323	4.60526	3.83823	3.3043
393.116	1	0	0.003944	1.13092	1.32771	1.13336	1.36628	1.32239	1.17049	1.1837
393.137	0	0.28	0.305687	1.15021	1.20101	1.35078	1.20627	1.05354	0.994178	1.038
393.152	1	0	0	0.869044	0.689537	0.832646	0.673589	0.545705	0.589283	0.599919
393.189	1	0	0.003471	1.24805	2.55908	2.38434	1.78572	1.42128	2.71102	1.98975
393.21	1	0.01	0.01499	1.13179	1.04465	0.897973	1.26162	1.18611	1.40479	1.57837
393.983	1	0	1e-06	0.881789	0.761255	0.699163	0.613691	0.393044	0.462872	0.429075
394.038	1	0	0.00042	0.933822	0.927071	0.953142	0.938452	1.74924	1.83043	2.27217
394.192	1	0	0.004841	1.24232	2.58537	2.40333	1.67047	1.50463	2.71288	2.06732
394.987	1	0	4.8e-05	0.907082	0.821924	0.767159	0.804814	0.716383	0.617858	0.666632
395.086	1	0.02	0.024221	1.04037	1.05244	1.01378	0.931599	0.772236	0.793173	0.83189
395.087	1	0	4e-06	0.881235	0.717119	0.713523	0.733893	0.562824	0.564792	0.532857
395.125	1	0	6.7e-05	0.922198	0.889758	0.873034	0.911589	0.713563	0.777836	0.750212
395.168	1	0.01	0.011008	0.688091	0.54812	0.694197	0.940749	1.38871	2.23328	2.78599
395.205	0	0.35	0.383692	0.986132	1.12539	1.28052	1.10985	0.926442	1.18336	1.08636
395.209	0	0.24	0.267298	1.13859	1.02926	0.994012	1.12963	1.00203	0.897044	0.957486
395.753	1	0	0.002307	1.12688	1.00277	0.995239	0.875878	0.52948	0.426107	0.373786
395.988	1	0	3.7e-05	0.831565	0.776342	0.762915	0.693997	1.22293	1.1022	1.28723
396.171	1	0.01	0.008858	0.892931	0.954722	1.10927	1.14894	1.14405	1.3634	1.99745
396.208	1	0.02	0.026035	0.976228	1.12731	1.30271	1.16254	0.711811	0.985696	0.949075
396.273	0	0.68	0.696844	1.07243	0.968402	0.95395	1.01336	1.04303	1.02143	1.04859
397.184	1	0	0.003963	1.26661	1.77165	1.74643	1.06622	0.892247	2.02059	3.5608
397.184	1	0	4e-06	1.38457	1.65675	1.28534	2.24986	4.47629	9.92284	12.3977
397.22	1	0	0.005854	1.15643	1.31164	1.86215	1.45153	1.12054	1.72735	1.55758
397.277	0	0.05	0.06769	1.04226	1.01081	0.996898	1.0801	1.06424	0.906993	1.06033
397.329	0	0.33	0.355515	1.11228	0.962364	0.954489	1.08466	1.05908	0.945532	0.992501
398.053	1	0	0	0.616864	0.352036	0.470767	0.435083	0.47864	0.345991	0.365687
398.18	1	0	8.4e-05	0.895383	0.896085	0.78122	0.820041	0.550331	0.639416	0.632609
398.906	1	0	3.1e-05	1.2077	0.857225	0.931067	0.71153	0.409213	0.357464	0.465768
399.129	0	0.06	0.077704	1.00822	1.08325	0.926126	1.11888	1.21021	0.913396	0.876391
399.2	1	0	0.002372	1.30628	1.66899	2.24911	1.5205	1.3259	2.3791	2.1677
399.2	1	0	1.9e-05	0.33426	0.217489	1.01934	3.82049	7.10084	14.0504	17.0552
399.359	0	0.04	0.052161	1.14746	0.976185	0.93615	1.0342	1.0378	0.888795	0.953443
400.009	0	0.07	0.084179	1.3599	1.74512	1.39649	1.37443	1.46173	1.18523	1.23252
400.167	1	0	0.000703	1.37664	1.88155	1.80161	1.58537	1.32551	1.59926	1.64579
400.182	1	0	1e-06	0.631461	1.24677	1.53992	1.61374	2.29415	2.83825	2.46587
400.203	1	0	0.000392	1.28109	1.67736	2.18606	1.65012	1.47548	2.22595	1.87911
400.203	1	0	3e-06	1.07847	0.484998	0.979185	3.15811	6.04547	11.8713	15.6871
400.218	1	0.01	0.017393	0.654883	1.32959	1.87281	1.02176	1.33039	1.49348	1.31713
400.219	1	0	1e-06	0.641519	1.43539	1.54004	1.89933	3.33167	4.72042	5.21985
400.231	1	0	3.6e-05	0.993641	1.80631	2.7216	1.43103	1.96085	4.12161	3.52297
400.279	0	0.14	0.163069	1.16329	1.01729	1.02277	1.10988	1.10664	1.01244	1.13242
401.056	1	0	2e-06	0.907218	0.830708	0.927281	0.721667	0.610717	0.686392	0.703818
401.125	1	0	0.000682	1.32443	0.770808	0.822173	0.807181	1.085	1.57435	2.33114
401.141	1	0.02	0.031586	1.19113	1.53302	1.27055	1.33952	1.02161	1.23591	1.08413
401.149	1	0	9e-06	0.536065	0.545285	1.07136	2.25227	2.60464	3.88544	6.07595
401.215	1	0	0	1.34486	3.04562	18.3149	66.8707	91.2248	147.667	153.982
401.252	0	0.09	0.112123	1.01829	1.0695	1.59628	1.18602	0.893655	0.953561	0.818552
401.288	1	0.01	0.010887	2.08098	1.88012	1.25549	2.5532	0.048292	0.103435	0.100558
401.308	0	0.12	0.145639	1.01125	0.927814	0.928547	0.971443	0.998906	0.871762	0.884947
402.088	1	0	0.000616	0.95348	0.889077	0.799223	0.661308	0.719238	0.597044	0.582297
402.161	1	0	0.000495	0.7489	0.428628	0.619149	0.530501	0.566357	0.554643	0.510366
402.218	1	0	4e-06	1.41204	0.808541	5.25479	19.7077	26.9026	42.6206	45.556
402.259	0	0.49	0.516459	1.41282	1.34964	1.01347	1.31465	0.660101	0.513163	0.547074
402.291	0	0.33	0.364281	2.01525	1.74595	1.14496	2.4766	0.378417	0.170536	0.245602
403.058	1	0	2.8e-05	0.913154	0.875176	0.804111	0.769884	0.671232	0.699233	0.721543
403.102	1	0	0.000284	0.758578	0.510078	0.780751	0.514011	0.50693	0.510418	0.48794
403.158	0	0.05	0.062051	1.24467	1.67113	1.58481	1.26496	1.04045	1.30004	1.12198
403.159	1	0	0.003378	1.36757	1.59789	1.50078	1.34173	1.35887	1.86316	3.23282
403.231	1	0	1e-06	1.32587	2.11338	1.72665	1.80436	2.61156	2.60453	2.78587
403.255	0	0.18	0.202797	1.20782	2.34206	1.75298	0.7036	6.90723	7.90706	13.9361
404.035	1	0	0	0.617206	0.545704	0.401979	0.340451	0.355029	0.283537	0.153524
404.105	1	0	2.5e-05	0.748041	0.473065	0.751294	0.49208	0.388938	0.407384	0.505866
404.153	0	0.09	0.111083	1.49722	1.35005	1.32066	1.23401	1.08613	1.05014	1.00014
404.176	1	0	0	1.52681	1.59563	1.86876	1.81056	2.58338	3.67905	3.95621
404.191	1	0	0	0.692178	1.29411	2.36658	1.79633	2.39186	3.53799	3.15216
404.214	1	0	0.000296	0.77324	1.62655	1.7182	1.681	2.59267	3.41538	4.05858
404.301	0	0.18	0.208993	0.825524	0.873825	0.95107	1.16228	1.08147	0.950349	1.06075
404.537	1	0	0	0.632868	0.613759	0.438562	0.454066	0.349231	0.353706	0.342445
404.998	1	0	0.0002	1.08883	1.08038	0.982118	0.900361	0.823461	0.817521	0.834497
405.014	0	0.11	0.128966	1.13265	1.3602	1.06737	1.08583	0.893155	0.96907	0.760877
405.052	1	0	7.4e-05	1.06354	0.87864	0.754044	0.949745	0.797493	0.566376	0.524156
405.144	0	0.09	0.106245	0.729948	0.887997	1.78284	1.60715	1.14228	0.935424	0.832839
405.173	1	0.02	0.02762	1.27639	1.3798	1.46697	1.56634	1.0653	0.974421	0.934968
405.174	1	0	0.001059	1.22726	1.4887	1.35692	1.54207	1.34947	1.56908	1.5035
405.195	1	0	3.7e-05	0.559031	0.876188	1.61645	1.19544	1.64727	2.75547	2.01729
405.21	1	0	8.4e-05	1.54784	1.8365	2.2215	1.67542	1.92951	2.34068	2.23764
406.018	0	0.07	0.088471	1.16534	1.22655	1.18776	1.27208	1.06673	0.993823	1.03461
406.088	1	0	0.000192	0.812255	0.962591	0.767753	0.743681	1.05481	1.34589	1.88756
406.292	0	0.12	0.146164	0.998262	0.95065	0.971214	0.988778	1.04271	0.846292	0.985542
406.316	0	0.37	0.395044	1.02312	0.970339	0.991987	1.06032	1.01523	0.890184	1.00815
407.007	1	0	0.000145	1.00537	1.05379	1.11302	0.975154	1.97101	2.09695	3.5445
407.043	1	0	0	0.690343	0.519351	0.496773	0.419984	0.279915	0.372949	0.216058
407.116	1	0	2.3e-05	0.7539	0.471556	0.467808	0.47509	0.434953	0.276578	0.267137
407.132	1	0	0.000306	1.13381	0.742735	0.963468	1.03688	0.700718	0.631541	0.512533
407.159	1	0	0.000593	1.30193	1.83616	2.17335	1.66274	1.24019	2.10757	1.91158
407.168	1	0.01	0.017678	1.35568	2.1747	1.85966	1.46329	1.26048	1.84322	1.47606
407.189	1	0	0.000181	1.66298	2.06739	2.42135	1.98808	1.71922	1.86848	2.57858
407.204	1	0	0.000653	1.25318	1.5245	1.80181	1.50228	1.23907	1.89998	1.54321
407.998	1	0	3e-06	0.969308	1.42913	1.52524	1.38408	4.21992	2.5213	3.65032
408.119	1	0	0.001066	0.684032	0.471522	0.551364	0.464302	0.459141	0.466079	0.484303
408.135	1	0	0.00068	1.11068	0.704382	0.930736	0.950492	0.65847	0.61105	0.656517
408.162	1	0.01	0.01365	1.08302	1.33345	1.23243	1.28032	1.08188	1.22125	1.38229
408.208	1	0	0.000453	1.28188	1.41941	1.62444	1.46793	1.52042	1.39736	1.3611
408.278	0	0.18	0.208993	1.04559	1.00122	0.966211	1.05358	1.02687	0.877219	1.03347
409.006	1	0	1.4e-05	1.5935	1.75684	1.34718	2.13967	2.64277	2.35741	2.77759
409.138	1	0	0	2.1642	2.80256	2.36019	2.17146	3.99081	2.66515	3.72509
409.144	1	0	0.000147	1.11342	0.93687	1.02046	0.965451	0.686545	0.695628	0.657902
409.183	1	0	0.000187	0.937257	1.45707	1.65566	1.1146	1.1775	2.22189	2.30472
409.184	1	0.01	0.011147	1.04598	1.58777	1.70642	1.09363	1.20785	2.40368	2.00462
409.184	1	0	0.005806	1.39871	3.3059	2.48594	1.97498	1.71599	3.03397	2.27584
409.22	1	0	2e-05	1.22841	1.4301	1.8651	1.51811	1.90532	2.51409	2.26974
409.769	0	0.58	0.597822	1.27643	1.12488	1.10885	1.23524	0.560874	0.952405	0.738311
410.056	1	0	1e-06	0.884626	0.541523	0.605746	0.695373	0.519404	0.568622	0.614263
410.187	1	0	0.000438	1.38697	3.48208	2.49371	1.93084	2.0021	3.42838	2.35059
410.239	1	0	0.002058	1.26298	1.57161	1.16578	1.49791	1.34281	1.45828	1.7012
410.256	1	0.02	0.034508	1.79138	1.33227	1.18761	1.04886	0.292493	0.22967	0.283077
410.758	0	0.04	0.050891	1.2102	1.09448	0.945078	0.961626	0.522493	0.411315	0.433993
411.044	1	0	1e-06	1.13657	0.81673	0.850241	0.821351	0.592269	0.596686	0.660705
411.048	0	0.64	0.653573	1.09028	0.863945	1.12872	0.932989	0.926025	0.941717	1.15023
411.163	1	0	0.000489	1.19431	1.37962	1.92813	1.53305	1.25631	2.2074	2.28343
411.164	1	0	0.004173	1.01852	1.35226	1.60531	1.38473	1.49775	1.8445	2.1498
411.199	1	0	0.001506	1.21053	2.21933	1.75539	1.47487	1.2176	1.79573	1.50002
411.199	0	0.23	0.26355	0.937142	0.915971	1.20056	1.138	0.99902	1.15667	1.42877
411.2	1	0	0.004727	1.23872	2.45125	2.17257	1.60191	1.37301	2.79345	2.02549
411.236	1	0	0.000508	1.26227	1.26798	1.81506	1.5128	1.10349	1.25871	1.22421
412.167	1	0	2.6e-05	1.28544	1.44836	1.49506	1.45178	1.42079	2.02131	1.98319
412.171	0	0.05	0.069463	1.22114	0.994029	1.08858	1.09097	0.867119	0.924369	0.914287
412.203	1	0	0.001187	1.23063	2.48302	2.18262	1.5772	1.4592	2.72204	2.00278
412.921	0	0.45	0.475183	0.95654	0.945108	1.03686	1.16341	1.01663	1.06469	1.06683
413.075	1	0	0.000882	1.03029	0.852197	0.872432	0.962809	0.732142	0.503834	0.666231
413.121	1	0	0.001514	1.07646	1.12532	1.18966	1.12487	0.860747	0.787056	0.848492
413.142	1	0	0.004453	1.02351	1.15835	0.964808	0.942465	0.685288	0.695946	0.608184
413.179	1	0.01	0.018543	1.26314	1.47343	1.59358	1.45657	1.17957	1.40631	1.41634
413.215	1	0.01	0.011893	1.28485	2.21838	2.4963	1.45125	1.19204	2.65569	1.99164
414.045	1	0	0.000232	0.96882	0.696399	0.507206	0.628455	1.12705	1.01384	1.21807
414.078	1	0	0.001539	0.996334	0.897287	0.863803	0.978216	0.755197	0.52306	0.666067
414.125	1	0	0.003375	1.04802	1.03392	1.32465	1.18359	1.7138	1.16149	1.39621
414.145	1	0.03	0.036132	0.929959	1.15852	0.968703	0.920164	0.724647	0.838262	0.766659
414.16	1	0	0	1.54836	1.30591	1.69314	1.88737	2.93997	2.54039	2.88994
414.182	1	0	0.001242	1.29902	1.54002	1.64109	1.50175	1.23659	1.67722	1.80405
414.219	1	0	0.007573	1.24483	2.3803	2.44063	1.47398	1.24874	2.7132	1.6842
415.055	0	0.06	0.082035	1.07051	1.35733	1.15644	1.0459	1.00549	0.841859	0.807224
415.056	0	0.2	0.233555	1.11516	1.00131	0.963758	1.08101	1.00663	0.85401	0.890678
415.07	0	0.04	0.058398	1.26625	1.66281	1.32309	1.26138	0.986147	1.27588	1.17298
415.128	0	0.05	0.067261	1.12713	3.27288	3.31799	0.900632	0.671682	1.95141	1.64133
415.158	1	0	7.3e-05	1.58293	2.49012	2.26528	2.15801	1.86272	2.52777	2.47939
415.194	1	0	0.003138	1.32452	1.63895	1.74089	1.537	1.4184	2.08433	4.57555
415.194	1	0	1.2e-05	1.2268	2.24515	2.16233	2.62557	4.44292	8.20583	12.0401
415.231	1	0	0.001412	1.3289	1.7167	2.04172	1.50262	1.56858	2.29973	2.21743
415.303	1	0	0.003724	1.95557	1.87874	1.15686	2.31768	0.055113	0.090118	0.092018
416.058	1	0.01	0.009276	1.09957	1.20936	1.07871	1.00752	1.38024	1.12466	1.38082
416.074	1	0	0.001479	1.26675	1.5631	1.14541	1.23501	1.37531	1.14275	1.28615
416.213	1	0.01	0.009582	0.567651	1.26127	1.53415	1.41655	1.35499	5.18512	2.98275
416.307	1	0	0.000107	1.83974	1.75115	1.1087	2.15896	0.035368	0.107474	0.143836
417.034	1	0	3.6e-05	0.901491	0.797318	0.928186	0.693293	0.568137	0.727297	0.720172
417.035	1	0	2e-06	0.963315	0.82196	0.773938	0.650242	0.467278	0.539251	0.542452
417.116	1	0	1e-06	0.813192	0.628426	0.795754	0.596482	0.417676	0.403434	0.444587
417.153	1	0	0.008272	1.2784	1.90285	2.1096	1.70684	1.61633	1.98821	1.59996
417.16	1	0	0	0.909747	0.565238	0.631788	0.832632	0.537018	0.429968	0.456273
417.21	1	0	0.000945	1.60313	2.30651	2.06168	1.63802	2.789	5.39724	9.23872
417.264	1	0	0.001494	1.26358	1.22439	1.07877	1.04591	0.408381	0.302845	0.295639
417.766	0	0.07	0.091623	1.06477	1.04187	0.880977	0.885415	0.515936	0.338654	0.397512
418.037	1	0	0.000222	0.908336	0.810882	0.932826	0.717836	0.595119	0.753129	0.866546
418.038	1	0	1e-06	0.886665	0.695053	0.718453	0.54908	0.674244	0.487385	0.66221
418.12	1	0	1e-06	0.771078	0.484109	0.686874	0.543985	0.363603	0.369056	0.401678
418.214	1	0	3.8e-05	1.45655	2.44525	1.54426	1.76996	3.43902	6.32221	10.4994
418.316	1	0	9e-06	0.993018	1.0665	1.12295	1.32784	1.44632	1.31634	1.4551
419.061	1	0	0.001804	0.658784	0.425424	0.813611	0.614626	0.541024	0.555994	0.544996
419.098	1	0	1e-06	0.712489	0.550509	0.834507	0.481811	0.447653	0.398081	0.332528
419.205	1	0.03	0.037777	1.39006	1.39183	1.72989	1.29552	0.99661	1.37732	1.18451
419.314	1	0	0.003836	1.07522	1.03904	1.11735	1.15432	1.2284	1.13251	1.27336
419.978	0	0.17	0.197077	1.16146	1.03099	0.744173	1.09106	0.839152	0.9622	0.70536
420.088	1	0	0.002653	1.18093	0.84054	0.876528	0.929832	0.740339	0.609088	0.719175
420.102	1	0	1e-06	0.710597	0.49605	0.829923	0.480645	0.397815	0.369701	0.252139
420.244	0	0.04	0.059755	0.988762	1.2005	1.40073	1.01316	1.12064	1.72999	1.65113
420.986	1	0.01	0.022447	1.06554	1.12394	0.921753	1.08661	1.17016	1.15945	1.46637
421.047	1	0	2.6e-05	1.01698	0.931609	0.913607	0.946787	0.700758	0.722935	0.586031
421.081	1	0	9e-06	0.755554	0.701351	0.805866	0.59525	0.424775	0.542186	0.415217
421.103	1	0	1e-06	0.742887	0.562579	0.792434	0.629116	0.486367	0.454332	0.451232
421.111	1	0	0.006749	1.06392	1.11471	0.958967	1.27767	1.52153	0.886679	0.976308
421.177	1	0	0.000646	1.25714	1.59995	1.73926	1.46076	1.41746	1.86453	1.93486
421.205	1	0	0.000117	1.53562	1.70464	2.28579	1.89365	1.48165	2.25366	2.38516
421.22	1	0	0.000195	1.1438	1.40394	2.05263	1.58134	1.30513	1.81155	1.53939
421.343	0	0.07	0.085046	1.16373	0.99285	1.03751	1.17161	0.957722	0.865902	0.897539
422.055	0	0.69	0.700342	0.895887	0.839379	0.869578	0.837353	0.791482	0.827118	0.798882
422.085	1	0.02	0.031135	0.781316	0.714728	0.829987	0.631388	0.745522	0.680483	0.816983
422.115	1	0	0.000242	1.05726	1.22089	0.988886	1.41801	1.5081	1.15813	1.34258
422.986	1	0.01	0.010773	0.545245	0.974213	0.503891	0.770429	1.14431	1.29047	1.78161
423.007	1	0	1e-06	1.05778	0.955651	0.860212	0.809598	0.457478	0.590505	0.498142
423.045	1	0	0.00069	0.925905	1.72632	1.36835	1.25131	1.94031	2.01756	1.88226
423.061	1	0.03	0.03866	1.33903	1.32271	1.29301	1.33776	1.08345	1.03687	1.18266
423.125	1	0.01	0.01365	1.19675	1.18505	1.19113	1.12712	0.893349	0.770708	0.761138
423.163	1	0	0.006137	1.25823	1.63364	2.29929	1.89795	1.48108	2.03682	2.0223
423.185	1	0	0.000153	1.9224	3.0508	3.24603	1.88363	2.16384	4.31022	2.83637
423.199	1	0	1.4e-05	0.740674	0.290362	0.55458	1.17064	1.67911	2.73083	3.4188
423.236	1	0	0.002186	0.988728	1.46763	2.70865	1.34513	1.43889	1.9896	1.85897
424.011	1	0	2e-06	1.06351	0.97033	0.878775	0.808468	0.654962	0.598589	0.593384
424.13	1	0.01	0.019299	1.27704	1.1375	1.3148	1.15041	0.789524	0.807023	0.862333
424.166	1	0	0.000733	1.32524	1.31302	1.74111	1.48371	1.80425	1.56745	1.77317
424.188	1	0	7.3e-05	1.89507	2.42171	3.32569	2.10835	2.32078	4.102	2.84982
424.239	1	0	0.008222	0.993158	1.49083	2.58736	1.15155	1.22338	1.54893	1.49716
424.272	0	0.23	0.256413	1.22978	1.0503	0.957492	1.05291	0.436209	0.347801	0.390397
425.141	1	0.03	0.045606	1.0795	1.68865	1.71055	1.08438	0.901824	1.11376	0.910936
425.142	0	0.06	0.081817	1.07219	1.04416	0.937522	1.04615	1.00294	0.898976	0.791994
425.179	1	0	0.006312	1.06213	2.53373	2.28493	1.548	1.44636	2.12995	2.0196
425.215	1	0	0.004745	1.37409	2.22905	2.65754	1.67173	1.36323	2.49656	1.89336
425.251	1	0	3e-06	1.19731	1.26385	1.8652	1.33664	1.80757	1.49499	2.1234
425.288	1	0.01	0.012914	1.28929	1.12297	2.07387	2.07934	1.2601	2.04478	1.44647
425.358	0	0.09	0.108186	1.17841	1.13265	1.06341	1.15516	1.13889	1.12645	1.21563
426.009	1	0	6e-06	0.939313	0.647917	0.628328	0.703791	1.18502	1.27469	1.87645
426.182	1	0	0.000103	1.35275	3.1834	2.75727	1.64644	1.51091	2.76453	2.75022
426.219	1	0	0.005652	1.26643	2.13475	2.52618	1.42034	1.23356	1.60384	1.60363
426.291	0	0.45	0.478018	1.02112	0.926691	1.23797	1.16728	1.01598	1.1196	0.935015
426.901	1	0	5.5e-05	1.30617	1.02633	0.932647	0.84404	0.567308	0.42309	0.536599
[truncated: 1,259 more rows]
